# Supplementary material for: Promoter-like epigenetic signatures in exons displaying cell type-specific splicing
Source: Genome Biol. 2015 Oct 23;16:236. doi: 10.1186/s13059-015-0797-8 (PMC4619081; doi:10.1186/s13059-015-0797-8)
Supplement: Supplementary file 2 — Set of differentially included exons selected in all cell pairs used, subset of more included exons. This file is in bed format and field 4 is the cell pair in which the exon was identified as regulated. (BED 69 kb) [file 13059_2015_797_MOESM2_ESM.bed]

chr10	127481148	127481313	Gm12878vsHelas3	0	-
chr18	74807324	74807506	Gm12878vsHelas3	0	-
chr10	25140317	25140393	Gm12878vsHelas3	0	-
chr19	48008594	48008800	Gm12878vsHelas3	0	-
chr6	159044582	159044639	Gm12878vsHelas3	0	+
chr1	29527886	29528030	Gm12878vsHelas3	0	-
chr6	31856746	31856847	Gm12878vsHelas3	0	-
chr10	126450869	126451127	Gm12878vsHelas3	0	-
chr5	145889630	145889723	Gm12878vsHelas3	0	+
chr1	16047824	16047883	Gm12878vsHelas3	0	+
chr8	96056705	96056823	Gm12878vsHelas3	0	+
chr15	91525852	91525975	Gm12878vsHelas3	0	-
chr9	35743273	35743323	Gm12878vsHelas3	0	-
chr7	24902819	24902911	Gm12878vsHelas3	0	-
chr12	110383065	110383154	Gm12878vsHelas3	0	-
chr14	71202678	71202746	Gm12878vsHelas3	0	-
chr17	61852468	61852538	Gm12878vsHelas3	0	+
chr7	116774178	116774246	Gm12878vsHelas3	0	+
chr8	145517144	145517262	Gm12878vsHelas3	0	+
chr22	24437587	24437721	Gm12878vsHelas3	0	+
chr2	128941249	128941363	Gm12878vsHelas3	0	+
chr1	6293534	6293703	Gm12878vsHelas3	0	-
chr1	182824712	182824848	Gm12878vsHelas3	0	+
chr10	5932982	5933079	Gm12878vsHelas3	0	+
chr15	89788426	89788542	Gm12878vsHelas3	0	+
chr19	2133396	2133483	Gm12878vsHelas3	0	-
chr8	82590818	82590924	Gm12878vsHelas3	0	-
chr10	14987434	14987564	Gm12878vsHelas3	0	-
chr20	30368742	30368849	Gm12878vsHelas3	0	+
chr6	32942798	32942889	Gm12878vsHelas3	0	+
chr6	30282046	30282259	Gm12878vsHelas3	0	-
chr7	6438293	6438349	Gm12878vsHelas3	0	+
chr17	78252563	78252709	Gm12878vsHelas3	0	+
chr1	249115346	249115460	Gm12878vsHelas3	0	-
chr20	42087793	42088060	Gm12878vsHelas3	0	+
chr8	120773848	120774012	Gm12878vsHelas3	0	-
chr8	23105500	23105710	Gm12878vsHelas3	0	+
chr17	80352207	80352419	Gm12878vsHelas3	0	-
chr12	132630785	132630910	Gm12878vsHelas3	0	+
chr11	20071382	20071447	Gm12878vsHelas3	0	+
chr5	176886604	176886741	Gm12878vsHelas3	0	-
chr22	41351291	41351450	Gm12878vsHelas3	0	+
chr18	77736718	77736787	Gm12878vsHelas3	0	-
chr19	32971611	32971662	Gm12878vsHelas3	0	+
chr10	105770574	105770666	Gm12878vsHelas3	0	+
chr10	104831531	104831596	Gm12878vsHelas3	0	+
chr22	18309220	18309282	Gm12878vsHelas3	0	-
chr13	115064315	115064475	Gm12878vsHelas3	0	+
chr9	139784801	139784994	Gm12878vsHelas3	0	+
chr1	11171571	11171810	Gm12878vsHelas3	0	-
chr3	9774857	9775054	Gm12878vsHelas3	0	+
chr10	129921355	129921433	Gm12878vsHelas3	0	-
chr18	23664016	23664139	Gm12878vsHelas3	0	-
chr16	66758565	66758651	Gm12878vsHelas3	0	-
chr3	124453940	124454093	Gm12878vsHelas3	0	+
chr7	95864114	95864229	Gm12878vsHelas3	0	-
chr1	39946592	39946702	Gm12878vsHelas3	0	+
chr10	114208140	114208247	Gm12878vsHelas3	0	+
chr5	133724668	133724743	Gm12878vsHelas3	0	+
chr15	42852980	42853068	Gm12878vsHelas3	0	+
chr12	99028074	99028191	Gm12878vsHelas3	0	-
chr16	88653950	88654021	Gm12878vsHelas3	0	+
chr9	33262103	33262244	Gm12878vsHelas3	0	-
chr19	17288606	17288695	Gm12878vsHelas3	0	+
chr3	132415575	132415657	Gm12878vsHelas3	0	-
chr16	87985787	87985879	Gm12878vsHelas3	0	+
chr6	126117826	126117943	Gm12878vsHelas3	0	+
chr6	41048550	41048636	Gm12878vsHelas3	0	+
chr3	160109334	160109431	Gm12878vsHelas3	0	-
chr7	158443524	158443664	Gm12878vsHelas3	0	-
chr21	46564546	46564877	Gm12878vsHelas3	0	+
chr5	102518935	102519108	Gm12878vsHelas3	0	+
chr16	75678181	75678360	Gm12878vsHelas3	0	-
chr10	27044584	27044670	Gm12878vsHelas3	0	-
chr10	103364897	103364969	Gm12878vsHelas3	0	+
chr11	2940136	2940238	Gm12878vsHelas3	0	+
chr3	152164493	152164546	Gm12878vsHelas3	0	+
chr11	71634355	71634521	Gm12878vsHelas3	0	-
chr12	110826317	110826428	Gm12878vsHelas3	0	-
chr7	99514325	99514402	Gm12878vsHelas3	0	-
chr1	63010618	63010710	Gm12878vsHelas3	0	-
chr21	47771343	47771454	Gm12878vsHelas3	0	+
chr2	3322628	3322729	Gm12878vsHelas3	0	-
chr14	50141068	50141145	Gm12878vsHelas3	0	-
chr18	43689613	43689750	Gm12878vsHelas3	0	+
chr2	113303408	113303499	Gm12878vsHelas3	0	+
chr7	99215758	99215832	Gm12878vsHelas3	0	+
chr12	112128256	112128357	Gm12878vsHelas3	0	+
chr1	167745301	167745403	Gm12878vsHelas3	0	+
chr9	5805027	5805217	Gm12878vsHelas3	0	-
chr12	121149393	121149548	Gm12878vsHelas3	0	+
chr3	38541172	38541238	Gm12878vsHelas3	0	+
chr1	29493241	29493424	Gm12878vsHelas3	0	-
chr5	122930733	122930828	Gm12878vsHelas3	0	+
chr19	44112657	44112755	Gm12878vsHelas3	0	-
chr15	90420538	90420656	Gm12878vsHelas3	0	-
chr17	26909745	26909837	Gm12878vsHelas3	0	-
chr1	110164807	110164975	Gm12878vsHelas3	0	+
chr22	30640744	30640922	Gm12878vsHelas3	0	-
chr17	76996182	76996352	Gm12878vsHelas3	0	-
chr10	101996607	101996726	Gm12878vsHelas3	0	-
chr1	181021371	181021646	Gm12878vsHelas3	0	+
chr13	50243913	50243982	Gm12878vsHelas3	0	-
chr21	38318309	38318454	Gm12878vsHelas3	0	-
chr16	67909641	67909740	Gm12878vsHelas3	0	+
chr7	148988647	148988836	Gm12878vsHelas3	0	+
chr19	15479878	15480035	Gm12878vsHelas3	0	-
chr20	36647407	36647546	Gm12878vsHelas3	0	-
chr11	47310519	47310578	Gm12878vsHelas3	0	+
chr2	73500143	73500257	Gm12878vsHelas3	0	-
chr1	233797602	233797682	Gm12878vsHelas3	0	+
chr12	57494629	57494682	Gm12878vsHelas3	0	-
chr7	101870647	101870949	Gm12878vsHelas3	0	+
chr16	23557703	23557755	Gm12878vsHelas3	0	-
chr14	71455284	71455416	Gm12878vsHelas3	0	+
chr1	155280127	155280244	Gm12878vsHelas3	0	+
chr12	110004816	110004972	Gm12878vsHelas3	0	-
chr7	99987511	99987729	Gm12878vsHelas3	0	+
chrX	53441930	53442118	Gm12878vsHelas3	0	-
chr3	49398361	49398499	Gm12878vsHelas3	0	-
chr16	2965409	2965477	Gm12878vsHelas3	0	+
chr10	75521856	75521924	Gm12878vsHelas3	0	+
chr9	139339504	139339563	Gm12878vsHelas3	0	-
chr17	76624000	76624117	Gm12878vsHelas3	0	-
chr1	9797556	9797612	Gm12878vsHelas3	0	-
chr1	225974564	225974687	Gm12878vsHelas3	0	+
chr20	47897440	47897501	Gm12878vsHelas3	0	+
chr2	84685577	84685688	Gm12878vsHelas3	0	-
chr7	148533914	148534092	Gm12878vsHelas3	0	-
chr5	177637133	177637273	Gm12878vsHelas3	0	+
chr22	50830296	50830444	Gm12878vsHelas3	0	+
chr13	45926032	45926149	Gm12878vsHelas3	0	+
chr4	52714371	52714533	Gm12878vsHelas3	0	+
chr7	44687256	44687358	Gm12878vsHelas3	0	+
chr3	127310733	127310793	Gm12878vsHelas3	0	-
chr19	35765985	35766328	Gm12878vsHelas3	0	+
chr6	53152660	53152740	Gm12878vsHelas3	0	-
chr12	22612426	22612476	Gm12878vsHelas3	0	-
chr6	36419311	36419409	Gm12878vsHelas3	0	+
chr15	28505923	28506116	Gm12878vsHelas3	0	-
chr3	172473273	172473365	Gm12878vsHelas3	0	+
chr19	11342861	11342965	Gm12878vsHelas3	0	-
chr8	48191858	48192024	Gm12878vsHelas3	0	+
chr13	42887183	42887266	Gm12878vsHelas3	0	+
chr3	51424340	51424477	Gm12878vsHelas3	0	+
chr21	38530433	38530505	Gm12878vsHelas3	0	+
chr19	52703527	52703651	Gm12878vsHelas3	0	+
chr5	68546572	68546658	Gm12878vsHelas3	0	+
chr12	132466034	132466141	Gm12878vsHelas3	0	+
chr1	228284152	228284205	Gm12878vsHelas3	0	+
chr1	45795561	45795740	Gm12878vsHelas3	0	-
chr22	43272894	43273016	Gm12878vsHelas3	0	-
chr1	29386934	29386996	Gm12878vsHelas3	0	+
chr5	96140524	96140643	Gm12878vsHelas3	0	-
chr16	87344756	87344902	Gm12878vsHelas3	0	-
chr1	47108866	47108973	Gm12878vsHelas3	0	-
chr16	11824501	11824630	Gm12878vsHelas3	0	-
chr7	30666673	30666806	Gm12878vsHelas3	0	+
chr16	541134	541268	Gm12878vsHelas3	0	+
chr12	112535045	112535245	Gm12878vsHelas3	0	-
chr8	129010446	129010605	Gm12878vsHelas3	0	+
chr1	53740372	53740492	Gm12878vsHelas3	0	-
chr9	140269064	140269215	Gm12878vsHelas3	0	-
chr15	43691310	43691372	Gm12878vsHelas3	0	+
chr9	140470761	140470854	Gm12878vsHelas3	0	-
chr3	15282960	15283095	Gm12878vsHelas3	0	+
chr10	105159404	105159587	Gm12878vsHelas3	0	+
chr10	112060305	112060494	Gm12878vsHelas3	0	-
chr9	88941286	88941406	Gm12878vsHelas3	0	-
chr2	102487956	102488147	Gm12878vsHelas3	0	+
chr12	120109300	120109473	Gm12878vsHelas3	0	+
chr1	236974945	236975001	Gm12878vsHelas3	0	+
chr14	73745989	73746132	Gm12878vsHelas3	0	-
chr15	81274291	81274523	Gm12878vsHelas3	0	-
chr1	169819595	169819707	Gm12878vsHelas3	0	+
chr2	17894652	17894847	Gm12878vsHelas3	0	-
chr4	88979135	88979255	Gm12878vsHelas3	0	+
chr17	15990486	15990659	Gm12878vsHelas3	0	-
chr1	150115016	150115109	Gm12878vsHelas3	0	+
chr22	50723274	50723342	Gm12878vsHelas3	0	-
chr8	74876722	74876860	Gm12878vsHelas3	0	-
chr8	142170731	142170886	Gm12878vsHelas3	0	+
chr6	52130033	52130183	Gm12878vsHelas3	0	-
chr20	60729337	60729521	Gm12878vsHelas3	0	+
chr19	56188916	56189100	Gm12878vsHelas3	0	+
chrX	153057702	153057837	Gm12878vsHelas3	0	-
chr20	34046125	34046195	Gm12878vsHelas3	0	+
chr9	102977207	102977322	Gm12878vsHelas3	0	+
chr6	170038635	170038756	Gm12878vsHelas3	0	-
chr16	88791417	88791488	Gm12878vsHelas3	0	-
chr7	44789414	44789579	Gm12878vsHelas3	0	+
chr3	50012756	50012825	Gm12878vsHelas3	0	+
chr15	50724535	50724696	Gm12878vsHelas3	0	+
chr13	103320108	103320233	Gm12878vsHelas3	0	+
chr19	16487933	16488065	Gm12878vsHelas3	0	-
chr2	242259618	242259702	Gm12878vsHelas3	0	+
chr20	17956327	17956546	Gm12878vsHelas3	0	+
chr16	21970660	21970876	Gm12878vsHelas3	0	+
chr7	23455748	23455838	Gm12878vsHelas3	0	-
chr17	18251639	18251754	Gm12878vsHelas3	0	-
chr13	115002120	115002174	Gm12878vsHelas3	0	+
chr9	138834008	138834135	Gm12878vsHelas3	0	-
chr4	154282655	154282776	Gm12878vsHelas3	0	+
chr12	123476302	123476445	Gm12878vsHelas3	0	-
chr16	27341387	27341519	Gm12878vsHelas3	0	+
chr14	36157665	36157746	Gm12878vsHelas3	0	-
chr11	68350511	68350597	Gm12878vsHelas3	0	+
chr10	99514484	99514615	Gm12878vsHelas3	0	+
chr12	133393126	133393398	Gm12878vsHepg2	0	-
chr8	87507058	87507195	Gm12878vsHepg2	0	-
chr12	117521774	117521895	Gm12878vsHepg2	0	-
chr7	127568113	127568239	Gm12878vsHepg2	0	+
chr11	34128600	34128866	Gm12878vsHepg2	0	+
chr3	186666472	186666726	Gm12878vsHepg2	0	+
chr5	138268577	138268647	Gm12878vsHepg2	0	+
chr1	16047824	16047883	Gm12878vsHepg2	0	+
chr2	177134944	177135147	Gm12878vsHepg2	0	+
chr8	6567002	6567063	Gm12878vsHepg2	0	+
chr8	95988045	95988211	Gm12878vsHepg2	0	+
chr2	8889501	8889551	Gm12878vsHepg2	0	-
chr7	24902819	24902911	Gm12878vsHepg2	0	-
chr10	114170016	114170097	Gm12878vsHepg2	0	+
chr12	110383065	110383154	Gm12878vsHepg2	0	-
chr7	116774178	116774246	Gm12878vsHepg2	0	+
chr17	61852468	61852538	Gm12878vsHepg2	0	+
chr1	182824712	182824848	Gm12878vsHepg2	0	+
chr17	35508226	35508346	Gm12878vsHepg2	0	-
chr6	32942798	32942889	Gm12878vsHepg2	0	+
chr10	127430789	127430914	Gm12878vsHepg2	0	+
chr12	93818046	93818166	Gm12878vsHepg2	0	-
chr7	6438293	6438349	Gm12878vsHepg2	0	+
chr2	71343903	71344024	Gm12878vsHepg2	0	-
chr16	74333474	74333643	Gm12878vsHepg2	0	+
chr8	23105500	23105710	Gm12878vsHepg2	0	+
chr2	73959711	73959827	Gm12878vsHepg2	0	-
chr17	80352207	80352419	Gm12878vsHepg2	0	-
chr9	74533341	74533471	Gm12878vsHepg2	0	+
chr18	10708273	10708437	Gm12878vsHepg2	0	-
chr13	115064315	115064475	Gm12878vsHepg2	0	+
chr3	14509596	14509720	Gm12878vsHepg2	0	+
chr12	21660878	21661043	Gm12878vsHepg2	0	+
chr7	95864114	95864229	Gm12878vsHepg2	0	-
chr4	79387362	79387589	Gm12878vsHepg2	0	+
chr3	196888511	196888609	Gm12878vsHepg2	0	-
chr1	39844133	39844195	Gm12878vsHepg2	0	+
chr12	132599003	132599090	Gm12878vsHepg2	0	+
chr10	114208140	114208247	Gm12878vsHepg2	0	+
chr7	38767941	38768034	Gm12878vsHepg2	0	-
chr9	33262103	33262244	Gm12878vsHepg2	0	-
chr6	56607069	56607203	Gm12878vsHepg2	0	-
chr8	144909555	144909706	Gm12878vsHepg2	0	-
chr3	132415575	132415657	Gm12878vsHepg2	0	-
chr20	45841287	45841370	Gm12878vsHepg2	0	-
chr22	29946717	29946832	Gm12878vsHepg2	0	-
chr20	55046670	55046725	Gm12878vsHepg2	0	+
chr15	23059354	23059435	Gm12878vsHepg2	0	-
chr10	27044584	27044670	Gm12878vsHepg2	0	-
chr7	123186712	123186871	Gm12878vsHepg2	0	-
chr3	152164493	152164546	Gm12878vsHepg2	0	+
chr4	120464908	120465000	Gm12878vsHepg2	0	+
chr14	50141068	50141145	Gm12878vsHepg2	0	-
chr2	11916212	11916319	Gm12878vsHepg2	0	+
chr14	77250036	77250194	Gm12878vsHepg2	0	-
chr6	30863181	30863291	Gm12878vsHepg2	0	+
chr6	7240671	7240835	Gm12878vsHepg2	0	+
chr5	141018522	141018588	Gm12878vsHepg2	0	+
chr15	73585731	73585889	Gm12878vsHepg2	0	+
chr1	29493241	29493424	Gm12878vsHepg2	0	-
chr5	122930733	122930828	Gm12878vsHepg2	0	+
chr11	57561482	57561553	Gm12878vsHepg2	0	+
chr16	74933596	74933652	Gm12878vsHepg2	0	-
chr2	178196870	178196979	Gm12878vsHepg2	0	-
chr6	167426996	167427055	Gm12878vsHepg2	0	+
chr12	6764804	6765079	Gm12878vsHepg2	0	-
chr19	11227535	11227674	Gm12878vsHepg2	0	+
chr13	50243913	50243982	Gm12878vsHepg2	0	-
chr9	135144790	135144876	Gm12878vsHepg2	0	-
chr2	241545804	241546029	Gm12878vsHepg2	0	+
chr1	1771068	1771121	Gm12878vsHepg2	0	-
chr9	125016553	125016646	Gm12878vsHepg2	0	-
chr4	153791905	153792000	Gm12878vsHepg2	0	+
chr1	46060366	46060445	Gm12878vsHepg2	0	+
chr7	101848394	101848450	Gm12878vsHepg2	0	+
chr12	1045973	1046048	Gm12878vsHepg2	0	-
chr16	23557703	23557755	Gm12878vsHepg2	0	-
chr17	40155377	40155575	Gm12878vsHepg2	0	-
chr5	43307868	43307926	Gm12878vsHepg2	0	-
chr8	61488793	61488856	Gm12878vsHepg2	0	+
chr20	43531677	43531762	Gm12878vsHepg2	0	+
chr7	91621472	91621525	Gm12878vsHepg2	0	+
chr11	76258072	76258144	Gm12878vsHepg2	0	+
chr15	25312559	25312678	Gm12878vsHepg2	0	+
chr3	49398361	49398499	Gm12878vsHepg2	0	-
chr9	139339504	139339563	Gm12878vsHepg2	0	-
chr1	8029145	8029208	Gm12878vsHepg2	0	+
chr8	17797551	17797667	Gm12878vsHepg2	0	+
chr20	47898289	47898355	Gm12878vsHepg2	0	+
chr7	148516070	148516151	Gm12878vsHepg2	0	-
chr13	45926032	45926149	Gm12878vsHepg2	0	+
chr20	47847560	47847652	Gm12878vsHepg2	0	+
chr10	7843476	7843532	Gm12878vsHepg2	0	+
chr19	12404047	12404190	Gm12878vsHepg2	0	-
chr17	19558594	19558700	Gm12878vsHepg2	0	+
chr4	52714371	52714533	Gm12878vsHepg2	0	+
chr6	127603432	127603540	Gm12878vsHepg2	0	+
chr15	28514394	28514582	Gm12878vsHepg2	0	-
chr6	53152660	53152740	Gm12878vsHepg2	0	-
chr8	28719557	28719729	Gm12878vsHepg2	0	-
chr3	122176573	122176695	Gm12878vsHepg2	0	-
chr19	52703527	52703651	Gm12878vsHepg2	0	+
chr17	76378745	76378866	Gm12878vsHepg2	0	+
chr1	185106574	185106638	Gm12878vsHepg2	0	-
chr1	228284152	228284205	Gm12878vsHepg2	0	+
chr1	45795561	45795740	Gm12878vsHepg2	0	-
chr2	148739497	148739650	Gm12878vsHepg2	0	-
chr22	43272894	43273016	Gm12878vsHepg2	0	-
chr1	29386934	29386996	Gm12878vsHepg2	0	+
chr17	73935899	73935963	Gm12878vsHepg2	0	-
chr7	24755110	24755192	Gm12878vsHepg2	0	-
chr11	4105903	4105995	Gm12878vsHepg2	0	+
chr2	197511065	197511228	Gm12878vsHepg2	0	+
chr4	2008725	2008926	Gm12878vsHepg2	0	-
chr8	129010446	129010605	Gm12878vsHepg2	0	+
chr12	4654385	4654478	Gm12878vsHepg2	0	+
chr12	131466429	131466608	Gm12878vsHepg2	0	+
chr19	46192491	46192605	Gm12878vsHepg2	0	-
chr3	25773810	25773974	Gm12878vsHepg2	0	-
chr12	102411498	102411583	Gm12878vsHepg2	0	-
chr5	118807331	118807395	Gm12878vsHepg2	0	+
chr3	171507436	171507491	Gm12878vsHepg2	0	-
chr7	99009373	99009606	Gm12878vsHepg2	0	+
chr12	112320594	112320657	Gm12878vsHepg2	0	+
chr9	125833691	125833780	Gm12878vsHepg2	0	+
chr10	105159404	105159587	Gm12878vsHepg2	0	+
chr5	55244726	55244810	Gm12878vsHepg2	0	-
chr2	102480283	102480513	Gm12878vsHepg2	0	+
chr13	101308635	101308722	Gm12878vsHepg2	0	-
chr12	120109300	120109473	Gm12878vsHepg2	0	+
chr22	45534705	45534797	Gm12878vsHepg2	0	-
chr11	71760465	71760585	Gm12878vsHepg2	0	-
chr2	228207461	228207535	Gm12878vsHepg2	0	+
chr14	64983318	64983469	Gm12878vsHepg2	0	+
chr14	73745989	73746132	Gm12878vsHepg2	0	-
chr15	81274291	81274523	Gm12878vsHepg2	0	-
chr2	172248553	172248707	Gm12878vsHepg2	0	-
chr6	131197814	131197915	Gm12878vsHepg2	0	-
chr6	170043793	170043882	Gm12878vsHepg2	0	-
chr16	88791417	88791488	Gm12878vsHepg2	0	-
chr3	50009492	50009581	Gm12878vsHepg2	0	+
chr18	54293393	54293497	Gm12878vsHepg2	0	-
chr16	23606750	23606959	Gm12878vsHepg2	0	-
chr19	16487933	16488065	Gm12878vsHepg2	0	-
chr7	104766229	104766321	Gm12878vsHepg2	0	-
chr15	101830019	101830127	Gm12878vsHepg2	0	-
chr16	21970660	21970876	Gm12878vsHepg2	0	+
chr7	102716224	102716328	Gm12878vsHepg2	0	+
chr13	115002120	115002174	Gm12878vsHepg2	0	+
chr9	138834008	138834135	Gm12878vsHepg2	0	-
chr2	216975190	216975274	Gm12878vsHepg2	0	+
chr16	27341387	27341519	Gm12878vsHepg2	0	+
chr5	137865244	137865367	Gm12878vsHepg2	0	-
chr8	143427104	143427253	Helas3vsHepg2	0	-
chr11	9198319	9198449	Helas3vsHepg2	0	-
chr4	939787	939914	Helas3vsHepg2	0	+
chr7	127568113	127568239	Helas3vsHepg2	0	+
chr11	61204233	61204432	Helas3vsHepg2	0	+
chr17	17046870	17046983	Helas3vsHepg2	0	+
chr17	40883793	40883911	Helas3vsHepg2	0	-
chr9	131087422	131087518	Helas3vsHepg2	0	+
chr1	32700004	32700224	Helas3vsHepg2	0	-
chr5	138268577	138268647	Helas3vsHepg2	0	+
chr2	230725122	230725247	Helas3vsHepg2	0	-
chr2	233587264	233587368	Helas3vsHepg2	0	+
chr8	6567002	6567063	Helas3vsHepg2	0	+
chr8	95988045	95988211	Helas3vsHepg2	0	+
chr2	177134944	177135147	Helas3vsHepg2	0	+
chr2	8889501	8889551	Helas3vsHepg2	0	-
chr15	62238506	62238609	Helas3vsHepg2	0	-
chr1	2117443	2117688	Helas3vsHepg2	0	-
chr3	49084502	49084679	Helas3vsHepg2	0	-
chr11	82595865	82595927	Helas3vsHepg2	0	-
chr1	156524027	156524184	Helas3vsHepg2	0	-
chr7	96765700	96765779	Helas3vsHepg2	0	+
chr13	113720360	113720484	Helas3vsHepg2	0	+
chr7	30618847	30618930	Helas3vsHepg2	0	-
chr11	33178254	33178349	Helas3vsHepg2	0	-
chr1	12017147	12017250	Helas3vsHepg2	0	+
chr17	35646320	35646430	Helas3vsHepg2	0	-
chr14	78366902	78367017	Helas3vsHepg2	0	+
chr6	76331248	76331341	Helas3vsHepg2	0	+
chr2	10546391	10546487	Helas3vsHepg2	0	+
chr5	87578827	87578903	Helas3vsHepg2	0	+
chr15	72513509	72513625	Helas3vsHepg2	0	-
chr4	128861008	128861152	Helas3vsHepg2	0	-
chr1	167307207	167307495	Helas3vsHepg2	0	+
chr10	127430789	127430914	Helas3vsHepg2	0	+
chr12	93818046	93818166	Helas3vsHepg2	0	-
chr2	71343903	71344024	Helas3vsHepg2	0	-
chr2	48555700	48555841	Helas3vsHepg2	0	+
chr10	100189548	100189646	Helas3vsHepg2	0	-
chr2	46818942	46819064	Helas3vsHepg2	0	-
chr16	74333474	74333643	Helas3vsHepg2	0	+
chr1	154982734	154982873	Helas3vsHepg2	0	+
chr1	93783725	93783785	Helas3vsHepg2	0	-
chr11	111675818	111676039	Helas3vsHepg2	0	-
chr2	242501763	242501891	Helas3vsHepg2	0	+
chr3	100429815	100429912	Helas3vsHepg2	0	+
chr11	31484719	31484852	Helas3vsHepg2	0	-
chr1	21327692	21327805	Helas3vsHepg2	0	-
chr6	136588167	136588313	Helas3vsHepg2	0	-
chr1	101542919	101543064	Helas3vsHepg2	0	+
chr10	70942276	70942410	Helas3vsHepg2	0	+
chr3	5251860	5251933	Helas3vsHepg2	0	+
chr10	126384727	126384781	Helas3vsHepg2	0	-
chr1	39696854	39696915	Helas3vsHepg2	0	+
chr3	196888511	196888609	Helas3vsHepg2	0	-
chr3	124450353	124450451	Helas3vsHepg2	0	+
chr1	235564818	235564902	Helas3vsHepg2	0	+
chr6	116895221	116895334	Helas3vsHepg2	0	+
chr3	58376874	58376947	Helas3vsHepg2	0	+
chr6	137536404	137536514	Helas3vsHepg2	0	-
chrX	131515387	131515460	Helas3vsHepg2	0	-
chr1	172554158	172554226	Helas3vsHepg2	0	+
chr6	83888392	83888475	Helas3vsHepg2	0	-
chr6	91228166	91228281	Helas3vsHepg2	0	-
chr3	121507131	121507279	Helas3vsHepg2	0	-
chr3	101219914	101219963	Helas3vsHepg2	0	-
chr8	144909555	144909706	Helas3vsHepg2	0	-
chr3	132418197	132418294	Helas3vsHepg2	0	-
chr3	15473594	15473730	Helas3vsHepg2	0	+
chr9	127975649	127975801	Helas3vsHepg2	0	+
chr17	80385906	80386003	Helas3vsHepg2	0	+
chr16	84172828	84172911	Helas3vsHepg2	0	-
chr8	144458695	144458823	Helas3vsHepg2	0	+
chr22	29946717	29946832	Helas3vsHepg2	0	-
chr18	2666156	2666231	Helas3vsHepg2	0	+
chr20	55047382	55047471	Helas3vsHepg2	0	+
chr3	160061439	160061603	Helas3vsHepg2	0	-
chr8	130916745	130916831	Helas3vsHepg2	0	-
chr15	23058915	23058985	Helas3vsHepg2	0	-
chr7	94903211	94903298	Helas3vsHepg2	0	+
chr7	38218692	38218747	Helas3vsHepg2	0	+
chr5	176974169	176974229	Helas3vsHepg2	0	-
chr10	27044584	27044670	Helas3vsHepg2	0	-
chr5	179035286	179035466	Helas3vsHepg2	0	+
chr5	176078617	176078667	Helas3vsHepg2	0	+
chr3	152164493	152164546	Helas3vsHepg2	0	+
chr17	8348272	8348358	Helas3vsHepg2	0	+
chr4	120464908	120465000	Helas3vsHepg2	0	+
chr16	2806335	2806607	Helas3vsHepg2	0	+
chr6	30863181	30863291	Helas3vsHepg2	0	+
chr14	77250036	77250194	Helas3vsHepg2	0	-
chr4	1374429	1374535	Helas3vsHepg2	0	+
chr7	139056133	139056209	Helas3vsHepg2	0	+
chr2	11916212	11916319	Helas3vsHepg2	0	+
chr17	74739480	74739538	Helas3vsHepg2	0	+
chr1	1463075	1463242	Helas3vsHepg2	0	+
chr15	76602273	76602405	Helas3vsHepg2	0	-
chr1	197616185	197616244	Helas3vsHepg2	0	-
chr2	38581209	38581319	Helas3vsHepg2	0	-
chr6	119253772	119253905	Helas3vsHepg2	0	-
chr11	18345783	18345843	Helas3vsHepg2	0	+
chr2	73462678	73462773	Helas3vsHepg2	0	+
chr12	27136426	27136529	Helas3vsHepg2	0	-
chr17	3524531	3524706	Helas3vsHepg2	0	-
chr15	43384159	43384278	Helas3vsHepg2	0	-
chr2	86352918	86353003	Helas3vsHepg2	0	+
chr16	668200	668260	Helas3vsHepg2	0	+
chr14	39871605	39871715	Helas3vsHepg2	0	-
chr11	57561482	57561553	Helas3vsHepg2	0	+
chr9	115773421	115773507	Helas3vsHepg2	0	-
chr1	214478530	214478593	Helas3vsHepg2	0	+
chr3	9841563	9841751	Helas3vsHepg2	0	+
chr20	54963743	54963840	Helas3vsHepg2	0	-
chr1	46156646	46156782	Helas3vsHepg2	0	+
chr15	73064124	73064186	Helas3vsHepg2	0	-
chr8	25329629	25329700	Helas3vsHepg2	0	+
chr6	167426996	167427055	Helas3vsHepg2	0	+
chr6	105259186	105259268	Helas3vsHepg2	0	-
chr1	114963002	114963073	Helas3vsHepg2	0	-
chr9	135144790	135144876	Helas3vsHepg2	0	-
chr4	153791905	153792000	Helas3vsHepg2	0	+
chr9	125016553	125016646	Helas3vsHepg2	0	-
chr1	46060366	46060445	Helas3vsHepg2	0	+
chr5	6631986	6632090	Helas3vsHepg2	0	-
chr11	71689132	71689281	Helas3vsHepg2	0	+
chr5	27477746	27477908	Helas3vsHepg2	0	+
chr4	83900036	83900159	Helas3vsHepg2	0	-
chr19	36123838	36123903	Helas3vsHepg2	0	+
chr11	95647406	95647476	Helas3vsHepg2	0	-
chrX	44921892	44921993	Helas3vsHepg2	0	+
chrX	13769368	13769487	Helas3vsHepg2	0	+
chr9	131477648	131477739	Helas3vsHepg2	0	+
chr17	65871672	65871860	Helas3vsHepg2	0	+
chr9	126212972	126213028	Helas3vsHepg2	0	-
chr2	85806132	85806290	Helas3vsHepg2	0	+
chr12	27950180	27950282	Helas3vsHepg2	0	+
chr11	959437	959505	Helas3vsHepg2	0	+
chr8	61488793	61488856	Helas3vsHepg2	0	+
chr3	9495689	9495785	Helas3vsHepg2	0	+
chr20	43531677	43531762	Helas3vsHepg2	0	+
chr12	122694244	122694405	Helas3vsHepg2	0	-
chr4	40075075	40075171	Helas3vsHepg2	0	+
chr6	13588563	13588696	Helas3vsHepg2	0	+
chr11	76258072	76258144	Helas3vsHepg2	0	+
chr9	140323728	140323835	Helas3vsHepg2	0	+
chr6	112405392	112405449	Helas3vsHepg2	0	-
chr3	132338312	132338389	Helas3vsHepg2	0	-
chr8	17412455	17412591	Helas3vsHepg2	0	+
chr6	111793216	111793343	Helas3vsHepg2	0	-
chr16	58616697	58616807	Helas3vsHepg2	0	-
chrX	70504834	70504947	Helas3vsHepg2	0	+
chr17	19188933	19189103	Helas3vsHepg2	0	+
chr12	121686409	121686537	Helas3vsHepg2	0	-
chr20	47775476	47775683	Helas3vsHepg2	0	-
chr1	9165545	9165739	Helas3vsHepg2	0	-
chr11	6559613	6559740	Helas3vsHepg2	0	+
chr7	94147515	94147635	Helas3vsHepg2	0	+
chr20	47898289	47898355	Helas3vsHepg2	0	+
chr14	37716308	37716445	Helas3vsHepg2	0	+
chr3	14170355	14170585	Helas3vsHepg2	0	+
chr5	110843027	110843140	Helas3vsHepg2	0	-
chr11	120300421	120300540	Helas3vsHepg2	0	+
chr7	148516070	148516151	Helas3vsHepg2	0	-
chr6	37342396	37342485	Helas3vsHepg2	0	+
chr10	7843476	7843532	Helas3vsHepg2	0	+
chr19	12404047	12404190	Helas3vsHepg2	0	-
chr4	52726709	52726829	Helas3vsHepg2	0	+
chr7	127981172	127981273	Helas3vsHepg2	0	-
chr7	44687043	44687133	Helas3vsHepg2	0	+
chrX	15711086	15711181	Helas3vsHepg2	0	+
chr15	85619964	85620018	Helas3vsHepg2	0	+
chr2	58453863	58453919	Helas3vsHepg2	0	-
chr4	44682458	44682569	Helas3vsHepg2	0	+
chr19	10511251	10511369	Helas3vsHepg2	0	-
chr4	110402833	110402937	Helas3vsHepg2	0	+
chr13	42871184	42871318	Helas3vsHepg2	0	+
chr8	48308936	48309186	Helas3vsHepg2	0	+
chr17	71238383	71238490	Helas3vsHepg2	0	+
chr17	39913667	39913788	Helas3vsHepg2	0	-
chr16	24789665	24789789	Helas3vsHepg2	0	+
chr1	59137542	59137630	Helas3vsHepg2	0	-
chr3	122176573	122176695	Helas3vsHepg2	0	-
chr12	88448117	88448190	Helas3vsHepg2	0	-
chr8	28719557	28719729	Helas3vsHepg2	0	-
chr20	62579578	62579828	Helas3vsHepg2	0	-
chr21	38462533	38462586	Helas3vsHepg2	0	+
chr1	185106574	185106638	Helas3vsHepg2	0	-
chr4	54280782	54280889	Helas3vsHepg2	0	+
chr22	46688100	46688225	Helas3vsHepg2	0	+
chr21	34123228	34123343	Helas3vsHepg2	0	-
chr1	70740403	70740501	Helas3vsHepg2	0	-
chr11	64671062	64671132	Helas3vsHepg2	0	-
chr2	148739497	148739650	Helas3vsHepg2	0	-
chr1	53004196	53004315	Helas3vsHepg2	0	-
chr16	15127135	15127256	Helas3vsHepg2	0	+
chr11	4105903	4105995	Helas3vsHepg2	0	+
chr2	197511065	197511228	Helas3vsHepg2	0	+
chr19	48726976	48727125	Helas3vsHepg2	0	-
chr2	204276008	204276094	Helas3vsHepg2	0	+
chr3	132203207	132203337	Helas3vsHepg2	0	+
chr17	71208817	71208879	Helas3vsHepg2	0	-
chr9	108377559	108377688	Helas3vsHepg2	0	+
chr13	49775269	49775365	Helas3vsHepg2	0	+
chr8	9629879	9629933	Helas3vsHepg2	0	+
chr8	129094999	129095094	Helas3vsHepg2	0	+
chr19	46192491	46192605	Helas3vsHepg2	0	-
chr1	146639346	146639512	Helas3vsHepg2	0	-
chr5	59983552	59983665	Helas3vsHepg2	0	-
chr5	118807331	118807395	Helas3vsHepg2	0	+
chr6	110481838	110481935	Helas3vsHepg2	0	-
chr3	50212529	50212621	Helas3vsHepg2	0	+
chr16	81015411	81015482	Helas3vsHepg2	0	-
chr22	39104850	39104961	Helas3vsHepg2	0	+
chr9	125833691	125833780	Helas3vsHepg2	0	+
chr13	98018713	98018807	Helas3vsHepg2	0	+
chr1	100440527	100440625	Helas3vsHepg2	0	+
chr14	91611565	91611657	Helas3vsHepg2	0	+
chr15	99857669	99857751	Helas3vsHepg2	0	+
chr10	89548797	89548886	Helas3vsHepg2	0	-
chr15	85257962	85258097	Helas3vsHepg2	0	-
chr19	10908056	10908194	Helas3vsHepg2	0	+
chr5	55244726	55244810	Helas3vsHepg2	0	-
chr9	5753536	5753646	Helas3vsHepg2	0	+
chr2	74166037	74166149	Helas3vsHepg2	0	+
chr12	122975009	122975114	Helas3vsHepg2	0	-
chr5	131046271	131046354	Helas3vsHepg2	0	-
chr13	101287933	101288033	Helas3vsHepg2	0	-
chr16	69748867	69748980	Helas3vsHepg2	0	-
chr22	45534705	45534797	Helas3vsHepg2	0	-
chr9	136298761	136298824	Helas3vsHepg2	0	+
chr2	228207461	228207535	Helas3vsHepg2	0	+
chr14	64983318	64983469	Helas3vsHepg2	0	+
chr11	71760465	71760585	Helas3vsHepg2	0	-
chr1	36556845	36556941	Helas3vsHepg2	0	+
chr12	57991741	57991845	Helas3vsHepg2	0	+
chrX	3736483	3736541	Helas3vsHepg2	0	-
chr1	169770024	169770112	Helas3vsHepg2	0	+
chr2	153571064	153571143	Helas3vsHepg2	0	-
chr13	25077783	25077915	Helas3vsHepg2	0	-
chr16	69602398	69602451	Helas3vsHepg2	0	+
chr11	3068983	3069231	Helas3vsHepg2	0	-
chr8	22267459	22267628	Helas3vsHepg2	0	+
chr10	122640338	122640413	Helas3vsHepg2	0	+
chr8	79624225	79624341	Helas3vsHepg2	0	+
chr15	79606883	79606997	Helas3vsHepg2	0	+
chr12	111902466	111902519	Helas3vsHepg2	0	-
chr6	170013655	170013752	Helas3vsHepg2	0	-
chr18	54293393	54293497	Helas3vsHepg2	0	-
chr2	237995375	237995439	Helas3vsHepg2	0	+
chr1	36298038	36298171	Helas3vsHepg2	0	+
chr15	50776472	50776558	Helas3vsHepg2	0	+
chr16	23606750	23606959	Helas3vsHepg2	0	-
chr9	7105402	7105500	Helas3vsHepg2	0	+
chr12	28412297	28412375	Helas3vsHepg2	0	+
chr11	57556509	57556627	Helas3vsHepg2	0	+
chr14	23559191	23559310	Helas3vsHepg2	0	-
chrX	47847924	47848017	Helas3vsHepg2	0	-
chr7	104766229	104766321	Helas3vsHepg2	0	-
chr21	48083295	48083466	Helas3vsHepg2	0	+
chr15	101830019	101830127	Helas3vsHepg2	0	-
chr7	23383337	23383472	Helas3vsHepg2	0	-
chr9	135501051	135501132	Helas3vsHepg2	0	-
chr7	44452790	44452882	Helas3vsHepg2	0	-
chr5	171341347	171341409	Helas3vsHepg2	0	-
chr7	143579016	143579192	Helas3vsHepg2	0	-
chr6	106756239	106756366	Helas3vsHepg2	0	-
chr4	17964593	17964672	Helas3vsHepg2	0	-
chr3	169687075	169687171	Helas3vsHepg2	0	+
chr9	138834008	138834135	Helas3vsHepg2	0	-
chr2	216975190	216975274	Helas3vsHepg2	0	+
chr13	96648317	96648389	Helas3vsHepg2	0	-
chr17	47745389	47745440	Helas3vsHepg2	0	-
chr14	103420535	103420612	Helas3vsHepg2	0	-
chr10	18903389	18903542	Helas3vsHepg2	0	-
chr17	59926490	59926617	Helas3vsHepg2	0	-
chr6	3002284	3002520	Helas3vsHepg2	0	+
chr3	53159925	53160010	HuvecvsHelas3	0	-
chr5	179713975	179714067	HuvecvsHelas3	0	-
chr18	56621466	56621566	HuvecvsHelas3	0	+
chr2	233063237	233063486	HuvecvsHelas3	0	+
chr19	48008594	48008800	HuvecvsHelas3	0	-
chr1	32542765	32542919	HuvecvsHelas3	0	+
chr2	127825739	127825831	HuvecvsHelas3	0	-
chr10	126450869	126451127	HuvecvsHelas3	0	-
chr10	97440229	97440366	HuvecvsHelas3	0	-
chr1	32699637	32699902	HuvecvsHelas3	0	-
chr2	74655758	74655864	HuvecvsHelas3	0	-
chr7	100478317	100478390	HuvecvsHelas3	0	+
chr19	53177435	53177506	HuvecvsHelas3	0	-
chr3	124576079	124576160	HuvecvsHelas3	0	-
chr10	33242521	33242737	HuvecvsHelas3	0	-
chr5	145889630	145889723	HuvecvsHelas3	0	+
chr8	96056705	96056823	HuvecvsHelas3	0	+
chr8	144676586	144676688	HuvecvsHelas3	0	-
chr15	91525852	91525975	HuvecvsHelas3	0	-
chr12	131280540	131280665	HuvecvsHelas3	0	-
chr7	24902819	24902911	HuvecvsHelas3	0	-
chr9	130589324	130589465	HuvecvsHelas3	0	-
chr18	34403766	34403834	HuvecvsHelas3	0	-
chr3	183490093	183490351	HuvecvsHelas3	0	+
chr1	156524027	156524184	HuvecvsHelas3	0	-
chr4	57209728	57209850	HuvecvsHelas3	0	-
chr7	154777727	154777889	HuvecvsHelas3	0	-
chr22	24437587	24437721	HuvecvsHelas3	0	+
chr2	128941249	128941363	HuvecvsHelas3	0	+
chr1	182824712	182824848	HuvecvsHelas3	0	+
chr3	126671868	126672027	HuvecvsHelas3	0	+
chr15	89788426	89788542	HuvecvsHelas3	0	+
chr10	5932982	5933079	HuvecvsHelas3	0	+
chr10	14987434	14987564	HuvecvsHelas3	0	-
chr2	10548688	10548860	HuvecvsHelas3	0	+
chr11	66412105	66412214	HuvecvsHelas3	0	+
chr6	32942798	32942889	HuvecvsHelas3	0	+
chr10	127417572	127417673	HuvecvsHelas3	0	+
chr6	30282046	30282259	HuvecvsHelas3	0	-
chr7	6438293	6438349	HuvecvsHelas3	0	+
chr1	41473121	41473217	HuvecvsHelas3	0	+
chr1	33286148	33286200	HuvecvsHelas3	0	+
chr7	99616854	99616972	HuvecvsHelas3	0	+
chr6	42034050	42034197	HuvecvsHelas3	0	+
chr12	66707766	66707943	HuvecvsHelas3	0	+
chr11	129993507	129993674	HuvecvsHelas3	0	+
chr9	36236829	36236981	HuvecvsHelas3	0	-
chr17	78252563	78252709	HuvecvsHelas3	0	+
chr1	19653721	19653906	HuvecvsHelas3	0	+
chr1	249115346	249115460	HuvecvsHelas3	0	-
chr17	80352207	80352419	HuvecvsHelas3	0	-
chr11	111675818	111676039	HuvecvsHelas3	0	-
chr17	80136903	80137065	HuvecvsHelas3	0	-
chr4	78828100	78828364	HuvecvsHelas3	0	+
chr12	132630785	132630910	HuvecvsHelas3	0	+
chr17	30205721	30205800	HuvecvsHelas3	0	-
chr22	41351291	41351450	HuvecvsHelas3	0	+
chr22	36922867	36922952	HuvecvsHelas3	0	-
chr16	1670639	1670692	HuvecvsHelas3	0	+
chr1	156013789	156014014	HuvecvsHelas3	0	-
chr3	48222211	48222330	HuvecvsHelas3	0	-
chr18	2928589	2928658	HuvecvsHelas3	0	-
chr10	105770574	105770666	HuvecvsHelas3	0	+
chr6	33638942	33639083	HuvecvsHelas3	0	+
chr3	121387161	121387355	HuvecvsHelas3	0	-
chr7	99649101	99649233	HuvecvsHelas3	0	+
chr21	17966660	17966774	HuvecvsHelas3	0	+
chr3	48505981	48506061	HuvecvsHelas3	0	+
chr6	36944274	36944374	HuvecvsHelas3	0	-
chr10	129921355	129921433	HuvecvsHelas3	0	-
chr1	11177061	11177143	HuvecvsHelas3	0	-
chr20	37177332	37177438	HuvecvsHelas3	0	+
chr9	140108419	140108520	HuvecvsHelas3	0	+
chr7	95864114	95864229	HuvecvsHelas3	0	-
chr6	107351229	107351311	HuvecvsHelas3	0	+
chr11	679978	680074	HuvecvsHelas3	0	-
chr1	154962036	154962183	HuvecvsHelas3	0	+
chr19	47683403	47683560	HuvecvsHelas3	0	+
chr10	114208140	114208247	HuvecvsHelas3	0	+
chr5	133724668	133724743	HuvecvsHelas3	0	+
chr15	72311380	72311436	HuvecvsHelas3	0	-
chr16	90051854	90051978	HuvecvsHelas3	0	+
chr6	42933980	42934185	HuvecvsHelas3	0	-
chr7	128394583	128394776	HuvecvsHelas3	0	+
chr14	23521179	23521292	HuvecvsHelas3	0	-
chr16	88653950	88654021	HuvecvsHelas3	0	+
chr2	32815873	32816045	HuvecvsHelas3	0	+
chr6	91254271	91254351	HuvecvsHelas3	0	-
chr15	58990479	58990603	HuvecvsHelas3	0	-
chr9	124536539	124536691	HuvecvsHelas3	0	+
chr19	17288606	17288695	HuvecvsHelas3	0	+
chr3	132339976	132340136	HuvecvsHelas3	0	-
chr16	87985787	87985879	HuvecvsHelas3	0	+
chr9	33071738	33071890	HuvecvsHelas3	0	-
chr16	2482962	2483068	HuvecvsHelas3	0	+
chr22	29946717	29946832	HuvecvsHelas3	0	-
chr1	93299353	93299506	HuvecvsHelas3	0	+
chr20	61490716	61490878	HuvecvsHelas3	0	-
chr2	9554307	9554385	HuvecvsHelas3	0	-
chr3	160109334	160109431	HuvecvsHelas3	0	-
chr7	158443524	158443664	HuvecvsHelas3	0	-
chr7	92138643	92138725	HuvecvsHelas3	0	-
chr1	202414174	202414356	HuvecvsHelas3	0	+
chr16	67479715	67479868	HuvecvsHelas3	0	-
chr7	135048606	135048818	HuvecvsHelas3	0	-
chr5	102522021	102522140	HuvecvsHelas3	0	+
chr5	179013332	179013476	HuvecvsHelas3	0	+
chr19	36709024	36709097	HuvecvsHelas3	0	+
chr10	103364897	103364969	HuvecvsHelas3	0	+
chr21	46554630	46554747	HuvecvsHelas3	0	+
chr16	75678181	75678360	HuvecvsHelas3	0	-
chr4	129221293	129221376	HuvecvsHelas3	0	+
chrX	71840575	71840751	HuvecvsHelas3	0	-
chr9	131586026	131586173	HuvecvsHelas3	0	-
chr11	71634355	71634521	HuvecvsHelas3	0	-
chr4	120464908	120465000	HuvecvsHelas3	0	+
chr8	19315041	19315327	HuvecvsHelas3	0	-
chr6	36067965	36068044	HuvecvsHelas3	0	+
chr16	68345945	68346079	HuvecvsHelas3	0	+
chr2	3278110	3278190	HuvecvsHelas3	0	-
chr21	47863723	47863861	HuvecvsHelas3	0	+
chr1	33477049	33477311	HuvecvsHelas3	0	-
chr18	43689613	43689750	HuvecvsHelas3	0	+
chr13	49084765	49084907	HuvecvsHelas3	0	-
chr7	99215758	99215832	HuvecvsHelas3	0	+
chr9	35381097	35381212	HuvecvsHelas3	0	+
chr10	95237937	95238130	HuvecvsHelas3	0	-
chr2	160572192	160572277	HuvecvsHelas3	0	+
chr9	133506548	133506680	HuvecvsHelas3	0	+
chr12	121149393	121149548	HuvecvsHelas3	0	+
chr8	101566807	101566945	HuvecvsHelas3	0	-
chr19	19148361	19148516	HuvecvsHelas3	0	+
chr16	84738346	84738466	HuvecvsHelas3	0	+
chr10	70516283	70516389	HuvecvsHelas3	0	+
chr9	136905156	136905391	HuvecvsHelas3	0	-
chr2	86334241	86334323	HuvecvsHelas3	0	+
chr22	40706821	40706997	HuvecvsHelas3	0	+
chr12	117426468	117426674	HuvecvsHelas3	0	+
chr1	100534029	100534142	HuvecvsHelas3	0	+
chr8	144889722	144889784	HuvecvsHelas3	0	-
chr16	89753997	89754223	HuvecvsHelas3	0	+
chr19	44112657	44112755	HuvecvsHelas3	0	-
chr17	79413764	79413856	HuvecvsHelas3	0	+
chr10	75477773	75477923	HuvecvsHelas3	0	-
chr1	110164807	110164975	HuvecvsHelas3	0	+
chrX	54020034	54020336	HuvecvsHelas3	0	-
chr10	114200292	114200453	HuvecvsHelas3	0	-
chr5	37294431	37294567	HuvecvsHelas3	0	-
chr17	76996182	76996352	HuvecvsHelas3	0	-
chr6	167441355	167441481	HuvecvsHelas3	0	+
chr10	102016019	102016233	HuvecvsHelas3	0	-
chr14	50264091	50264183	HuvecvsHelas3	0	-
chr1	203682293	203682380	HuvecvsHelas3	0	+
chr19	33117618	33117733	HuvecvsHelas3	0	-
chr8	22106557	22106822	HuvecvsHelas3	0	+
chr17	73240483	73240571	HuvecvsHelas3	0	-
chr10	72136208	72136352	HuvecvsHelas3	0	-
chr21	38318309	38318454	HuvecvsHelas3	0	-
chr1	45475658	45475793	HuvecvsHelas3	0	-
chr7	148988647	148988836	HuvecvsHelas3	0	+
chr10	13150138	13150289	HuvecvsHelas3	0	+
chr4	1893893	1893990	HuvecvsHelas3	0	+
chr19	15479878	15480035	HuvecvsHelas3	0	-
chr1	47154025	47154216	HuvecvsHelas3	0	-
chr9	111681091	111681181	HuvecvsHelas3	0	-
chr3	4490950	4491024	HuvecvsHelas3	0	-
chr1	223073123	223073207	HuvecvsHelas3	0	+
chr12	30815261	30815421	HuvecvsHelas3	0	-
chr11	47295378	47295527	HuvecvsHelas3	0	+
chr17	1617665	1617747	HuvecvsHelas3	0	-
chr14	69908786	69908983	HuvecvsHelas3	0	+
chr15	60686773	60686894	HuvecvsHelas3	0	-
chr19	50890917	50891061	HuvecvsHelas3	0	+
chr2	27445062	27445204	HuvecvsHelas3	0	+
chr14	105183900	105183983	HuvecvsHelas3	0	+
chr3	111667779	111667922	HuvecvsHelas3	0	+
chr2	236839409	236839567	HuvecvsHelas3	0	+
chr3	136586273	136586367	HuvecvsHelas3	0	+
chr1	36691013	36691064	HuvecvsHelas3	0	+
chr1	155280127	155280244	HuvecvsHelas3	0	+
chr16	70549771	70549943	HuvecvsHelas3	0	-
chr7	148986639	148986817	HuvecvsHelas3	0	+
chr1	2449955	2450036	HuvecvsHelas3	0	-
chr17	34044214	34044368	HuvecvsHelas3	0	+
chr17	1717860	1718089	HuvecvsHelas3	0	-
chr8	124447682	124447782	HuvecvsHelas3	0	+
chr2	97399256	97399338	HuvecvsHelas3	0	-
chr12	110004816	110004972	HuvecvsHelas3	0	-
chr3	47465423	47465535	HuvecvsHelas3	0	-
chr3	9510203	9510259	HuvecvsHelas3	0	+
chr11	59423429	59423518	HuvecvsHelas3	0	-
chr1	38046943	38047146	HuvecvsHelas3	0	-
chr22	41929526	41929691	HuvecvsHelas3	0	-
chr7	156751300	156751550	HuvecvsHelas3	0	+
chr11	65406607	65406722	HuvecvsHelas3	0	+
chr11	76246939	76247103	HuvecvsHelas3	0	+
chr10	94238402	94238546	HuvecvsHelas3	0	-
chr8	67987041	67987158	HuvecvsHelas3	0	+
chr1	28354300	28354437	HuvecvsHelas3	0	-
chr12	110017607	110017751	HuvecvsHelas3	0	+
chr1	27657476	27657628	HuvecvsHelas3	0	+
chr1	155935422	155935551	HuvecvsHelas3	0	-
chr22	43533087	43533304	HuvecvsHelas3	0	-
chr2	61384997	61385147	HuvecvsHelas3	0	+
chr16	58561827	58562009	HuvecvsHelas3	0	-
chr19	16613876	16614191	HuvecvsHelas3	0	+
chr16	2965409	2965477	HuvecvsHelas3	0	+
chr12	56209671	56209723	HuvecvsHelas3	0	-
chr10	38145363	38145460	HuvecvsHelas3	0	-
chr1	160176923	160177027	HuvecvsHelas3	0	+
chr2	86687902	86687954	HuvecvsHelas3	0	+
chr9	103070782	103070963	HuvecvsHelas3	0	-
chr2	32323865	32323960	HuvecvsHelas3	0	+
chr9	139339504	139339563	HuvecvsHelas3	0	-
chr5	149416963	149417090	HuvecvsHelas3	0	+
chr11	6560449	6560543	HuvecvsHelas3	0	+
chr10	32562850	32562966	HuvecvsHelas3	0	-
chr7	129094262	129094368	HuvecvsHelas3	0	+
chr20	508577	508693	HuvecvsHelas3	0	-
chr1	225974564	225974687	HuvecvsHelas3	0	+
chr20	47897440	47897501	HuvecvsHelas3	0	+
chrX	153357642	153357765	HuvecvsHelas3	0	-
chr3	184640217	184640271	HuvecvsHelas3	0	+
chr1	110031005	110031087	HuvecvsHelas3	0	+
chr1	44707587	44707752	HuvecvsHelas3	0	-
chr1	158057796	158057944	HuvecvsHelas3	0	+
chr7	148533914	148534092	HuvecvsHelas3	0	-
chr5	177637133	177637273	HuvecvsHelas3	0	+
chr4	7783103	7783354	HuvecvsHelas3	0	-
chr3	15139626	15139781	HuvecvsHelas3	0	-
chr14	74117872	74118030	HuvecvsHelas3	0	+
chr6	37348926	37349130	HuvecvsHelas3	0	+
chr22	50875417	50875497	HuvecvsHelas3	0	+
chr16	31104104	31104185	HuvecvsHelas3	0	-
chr14	23035989	23036065	HuvecvsHelas3	0	-
chr5	52374602	52374704	HuvecvsHelas3	0	+
chr19	19446931	19446996	HuvecvsHelas3	0	+
chr11	68702767	68702890	HuvecvsHelas3	0	+
chr19	35765985	35766328	HuvecvsHelas3	0	+
chr6	36420341	36420457	HuvecvsHelas3	0	+
chr3	148875137	148875318	HuvecvsHelas3	0	+
chr4	44690024	44690163	HuvecvsHelas3	0	+
chr15	28519437	28519593	HuvecvsHelas3	0	-
chr8	48191858	48192024	HuvecvsHelas3	0	+
chr13	42887183	42887266	HuvecvsHelas3	0	+
chr4	113469409	113469536	HuvecvsHelas3	0	-
chr4	76895229	76895286	HuvecvsHelas3	0	-
chr10	111876017	111876168	HuvecvsHelas3	0	+
chr21	38530433	38530505	HuvecvsHelas3	0	+
chr3	15616484	15616589	HuvecvsHelas3	0	-
chr5	68546572	68546658	HuvecvsHelas3	0	+
chr12	132466034	132466141	HuvecvsHelas3	0	+
chr3	53219943	53220043	HuvecvsHelas3	0	+
chr1	155235651	155235745	HuvecvsHelas3	0	-
chr1	45795561	45795740	HuvecvsHelas3	0	-
chr12	112103443	112103591	HuvecvsHelas3	0	-
chr5	96140524	96140643	HuvecvsHelas3	0	-
chr1	47108866	47108973	HuvecvsHelas3	0	-
chr10	81070681	81070941	HuvecvsHelas3	0	+
chr11	68213041	68213154	HuvecvsHelas3	0	+
chr19	48695171	48695239	HuvecvsHelas3	0	-
chr16	11824501	11824630	HuvecvsHelas3	0	-
chr14	68271934	68272022	HuvecvsHelas3	0	-
chr7	30666673	30666806	HuvecvsHelas3	0	+
chr12	112535045	112535245	HuvecvsHelas3	0	-
chr15	78457334	78457418	HuvecvsHelas3	0	+
chr10	103898636	103898737	HuvecvsHelas3	0	+
chr8	129010446	129010605	HuvecvsHelas3	0	+
chr19	15222443	15222603	HuvecvsHelas3	0	+
chr1	155722995	155723205	HuvecvsHelas3	0	-
chr1	53740372	53740492	HuvecvsHelas3	0	-
chr20	57266461	57266618	HuvecvsHelas3	0	+
chr4	7011604	7011675	HuvecvsHelas3	0	+
chr16	50357498	50357609	HuvecvsHelas3	0	-
chr1	100440527	100440625	HuvecvsHelas3	0	+
chr7	47596635	47596748	HuvecvsHelas3	0	-
chr3	33457498	33457592	HuvecvsHelas3	0	-
chr3	15282960	15283095	HuvecvsHelas3	0	+
chr9	140470761	140470854	HuvecvsHelas3	0	-
chr16	11027701	11027861	HuvecvsHelas3	0	-
chr10	112060305	112060494	HuvecvsHelas3	0	-
chr10	102269073	102269268	HuvecvsHelas3	0	-
chr13	111277537	111277625	HuvecvsHelas3	0	+
chr1	41618271	41618413	HuvecvsHelas3	0	-
chr7	55985735	55985990	HuvecvsHelas3	0	+
chr9	88941286	88941406	HuvecvsHelas3	0	-
chr5	131046271	131046354	HuvecvsHelas3	0	-
chr2	102487956	102488147	HuvecvsHelas3	0	+
chr1	236974945	236975001	HuvecvsHelas3	0	+
chr14	91747506	91747652	HuvecvsHelas3	0	-
chr2	29087883	29087985	HuvecvsHelas3	0	-
chr1	28901101	28901230	HuvecvsHelas3	0	+
chr14	73745989	73746132	HuvecvsHelas3	0	-
chr7	158545472	158545534	HuvecvsHelas3	0	-
chr21	18976463	18976594	HuvecvsHelas3	0	-
chr9	97207246	97207464	HuvecvsHelas3	0	+
chr11	123465443	123465546	HuvecvsHelas3	0	+
chr11	86037555	86037718	HuvecvsHelas3	0	+
chr2	26609222	26609404	HuvecvsHelas3	0	+
chr11	10783494	10783601	HuvecvsHelas3	0	+
chr1	169819595	169819707	HuvecvsHelas3	0	+
chr2	203160397	203160560	HuvecvsHelas3	0	+
chr2	17894652	17894847	HuvecvsHelas3	0	-
chr5	154291287	154291458	HuvecvsHelas3	0	-
chr17	7315476	7315526	HuvecvsHelas3	0	+
chr16	67236795	67236907	HuvecvsHelas3	0	+
chr17	15990486	15990659	HuvecvsHelas3	0	-
chr10	28827189	28827297	HuvecvsHelas3	0	+
chr1	91979505	91979600	HuvecvsHelas3	0	+
chr1	150115016	150115109	HuvecvsHelas3	0	+
chr5	180278988	180279060	HuvecvsHelas3	0	-
chr18	13071038	13071211	HuvecvsHelas3	0	+
chr8	74876722	74876860	HuvecvsHelas3	0	-
chr16	30732510	30732797	HuvecvsHelas3	0	+
chr11	3068983	3069231	HuvecvsHelas3	0	-
chr22	50723274	50723342	HuvecvsHelas3	0	-
chr8	142170731	142170886	HuvecvsHelas3	0	+
chr20	50226640	50226704	HuvecvsHelas3	0	-
chr19	56188916	56189100	HuvecvsHelas3	0	+
chr10	122650228	122650399	HuvecvsHelas3	0	+
chr22	30223466	30223589	HuvecvsHelas3	0	-
chr3	9739395	9739550	HuvecvsHelas3	0	+
chr20	60897325	60897505	HuvecvsHelas3	0	-
chrX	153057702	153057837	HuvecvsHelas3	0	-
chr13	111546632	111546740	HuvecvsHelas3	0	-
chr16	3335059	3335239	HuvecvsHelas3	0	+
chrX	55028684	55028864	HuvecvsHelas3	0	+
chr21	30398888	30398982	HuvecvsHelas3	0	+
chr6	170038635	170038756	HuvecvsHelas3	0	-
chr7	44789414	44789579	HuvecvsHelas3	0	+
chr2	179236853	179236960	HuvecvsHelas3	0	+
chr21	45397927	45398002	HuvecvsHelas3	0	+
chr1	54723742	54723822	HuvecvsHelas3	0	-
chr9	134379576	134379727	HuvecvsHelas3	0	+
chr17	74087224	74087316	HuvecvsHelas3	0	-
chr1	171558508	171558744	HuvecvsHelas3	0	+
chr15	50724535	50724696	HuvecvsHelas3	0	+
chr1	150972933	150973091	HuvecvsHelas3	0	-
chr15	23033278	23033413	HuvecvsHelas3	0	-
chr13	103320108	103320233	HuvecvsHelas3	0	+
chr21	33829905	33830028	HuvecvsHelas3	0	+
chr11	134052908	134053048	HuvecvsHelas3	0	-
chr5	150282891	150282945	HuvecvsHelas3	0	-
chr1	27884816	27885041	HuvecvsHelas3	0	-
chr19	5951404	5951607	HuvecvsHelas3	0	-
chr2	242259618	242259702	HuvecvsHelas3	0	+
chr9	134369792	134369873	HuvecvsHelas3	0	+
chr3	194381471	194381615	HuvecvsHelas3	0	-
chr11	77542938	77543058	HuvecvsHelas3	0	+
chr6	33166946	33167193	HuvecvsHelas3	0	-
chr21	35195791	35195957	HuvecvsHelas3	0	+
chr17	47011841	47011938	HuvecvsHelas3	0	-
chr17	3743394	3743499	HuvecvsHelas3	0	-
chr7	23455748	23455838	HuvecvsHelas3	0	-
chr2	99185346	99185471	HuvecvsHelas3	0	+
chr22	31998593	31998771	HuvecvsHelas3	0	+
chr14	51134100	51134218	HuvecvsHelas3	0	-
chr16	67854742	67854854	HuvecvsHelas3	0	+
chr5	171299876	171299994	HuvecvsHelas3	0	-
chr16	27345637	27345738	HuvecvsHelas3	0	+
chr1	44345007	44345179	HuvecvsHelas3	0	+
chr3	148769832	148769931	HuvecvsHelas3	0	-
chr4	88053423	88053560	HuvecvsHelas3	0	+
chr9	94122561	94122722	HuvecvsHelas3	0	-
chr18	43456201	43456307	HuvecvsHelas3	0	-
chr11	68289962	68290157	HuvecvsHelas3	0	+
chr10	99514484	99514615	HuvecvsHelas3	0	+
chr16	84536327	84536468	HuvecvsHelas3	0	-
chr21	33725019	33725215	HuvecvsHelas3	0	-
chr7	30113687	30113748	HuvecvsHepg2	0	+
chr8	87507058	87507195	HuvecvsHepg2	0	-
chr19	48008594	48008800	HuvecvsHepg2	0	-
chr1	32561261	32561363	HuvecvsHepg2	0	+
chr11	61204233	61204432	HuvecvsHepg2	0	+
chr10	97440229	97440366	HuvecvsHepg2	0	-
chr1	32700004	32700224	HuvecvsHepg2	0	-
chr5	138268577	138268647	HuvecvsHepg2	0	+
chr3	124576079	124576160	HuvecvsHepg2	0	-
chr2	230725122	230725247	HuvecvsHepg2	0	-
chr8	144676586	144676688	HuvecvsHepg2	0	-
chr2	177134944	177135147	HuvecvsHepg2	0	+
chr8	95988045	95988211	HuvecvsHepg2	0	+
chr12	131280540	131280665	HuvecvsHepg2	0	-
chr4	129012502	129012667	HuvecvsHepg2	0	+
chr7	24902819	24902911	HuvecvsHepg2	0	-
chr3	183490093	183490351	HuvecvsHepg2	0	+
chr1	156524027	156524184	HuvecvsHepg2	0	-
chr22	19365392	19365589	HuvecvsHepg2	0	-
chr1	182824712	182824848	HuvecvsHepg2	0	+
chr17	35508226	35508346	HuvecvsHepg2	0	-
chr10	5937019	5937150	HuvecvsHepg2	0	+
chr15	69733107	69733418	HuvecvsHepg2	0	+
chr11	66412105	66412214	HuvecvsHepg2	0	+
chr6	32942798	32942889	HuvecvsHepg2	0	+
chr15	72513509	72513625	HuvecvsHepg2	0	-
chr2	10548688	10548860	HuvecvsHepg2	0	+
chr10	127430789	127430914	HuvecvsHepg2	0	+
chr4	76440643	76440742	HuvecvsHepg2	0	+
chr2	46818942	46819064	HuvecvsHepg2	0	-
chr6	163878413	163878583	HuvecvsHepg2	0	+
chr1	249115346	249115460	HuvecvsHepg2	0	-
chr1	19653721	19653906	HuvecvsHepg2	0	+
chr20	42087793	42088060	HuvecvsHepg2	0	+
chr11	111675818	111676039	HuvecvsHepg2	0	-
chr4	78828100	78828364	HuvecvsHepg2	0	+
chr10	3825408	3825473	HuvecvsHepg2	0	-
chr6	138763120	138763251	HuvecvsHepg2	0	-
chr6	136595101	136595327	HuvecvsHepg2	0	-
chr1	156013789	156014014	HuvecvsHepg2	0	-
chr10	105770574	105770666	HuvecvsHepg2	0	+
chr9	140108419	140108520	HuvecvsHepg2	0	+
chr7	95864114	95864229	HuvecvsHepg2	0	-
chr6	107351229	107351311	HuvecvsHepg2	0	+
chr5	133724668	133724743	HuvecvsHepg2	0	+
chr7	38767941	38768034	HuvecvsHepg2	0	-
chr12	26639750	26639866	HuvecvsHepg2	0	-
chr3	121192197	121192334	HuvecvsHepg2	0	-
chr6	42933980	42934185	HuvecvsHepg2	0	-
chr22	43206819	43206950	HuvecvsHepg2	0	-
chr2	32815873	32816045	HuvecvsHepg2	0	+
chr3	121507131	121507279	HuvecvsHepg2	0	-
chr6	91254271	91254351	HuvecvsHepg2	0	-
chr22	42274663	42274762	HuvecvsHepg2	0	+
chr6	56607069	56607203	HuvecvsHepg2	0	-
chr20	45841287	45841370	HuvecvsHepg2	0	-
chr16	84172828	84172911	HuvecvsHepg2	0	-
chr7	4215407	4215466	HuvecvsHepg2	0	+
chr20	61490716	61490878	HuvecvsHepg2	0	-
chr20	55047382	55047471	HuvecvsHepg2	0	+
chr22	29946717	29946832	HuvecvsHepg2	0	-
chr1	202414174	202414356	HuvecvsHepg2	0	+
chr3	47032896	47033178	HuvecvsHepg2	0	+
chr5	178982651	178982791	HuvecvsHepg2	0	+
chr17	36520635	36520739	HuvecvsHepg2	0	+
chr5	176078617	176078667	HuvecvsHepg2	0	+
chr9	131586026	131586173	HuvecvsHepg2	0	-
chr6	36067965	36068044	HuvecvsHepg2	0	+
chr17	8348272	8348358	HuvecvsHepg2	0	+
chr14	55203742	55204005	HuvecvsHepg2	0	+
chr8	19315041	19315327	HuvecvsHepg2	0	-
chr4	120464908	120465000	HuvecvsHepg2	0	+
chr14	77250036	77250194	HuvecvsHepg2	0	-
chr1	204192590	204192713	HuvecvsHepg2	0	-
chr21	47863723	47863861	HuvecvsHepg2	0	+
chr19	16339581	16339739	HuvecvsHepg2	0	+
chr9	133506548	133506680	HuvecvsHepg2	0	+
chr3	185390329	185390457	HuvecvsHepg2	0	-
chr15	43384159	43384278	HuvecvsHepg2	0	-
chr10	75477773	75477923	HuvecvsHepg2	0	-
chr16	74933596	74933652	HuvecvsHepg2	0	-
chr20	54963743	54963840	HuvecvsHepg2	0	-
chrX	54020034	54020336	HuvecvsHepg2	0	-
chr10	114200292	114200453	HuvecvsHepg2	0	-
chr17	76996182	76996352	HuvecvsHepg2	0	-
chr8	22106557	22106822	HuvecvsHepg2	0	+
chr17	73240483	73240571	HuvecvsHepg2	0	-
chr9	135144790	135144876	HuvecvsHepg2	0	-
chr1	45475658	45475793	HuvecvsHepg2	0	-
chr10	13150138	13150289	HuvecvsHepg2	0	+
chr1	10397429	10397591	HuvecvsHepg2	0	+
chr14	69908786	69908983	HuvecvsHepg2	0	+
chr20	18290813	18290950	HuvecvsHepg2	0	+
chr2	27445062	27445204	HuvecvsHepg2	0	+
chrX	129480518	129480665	HuvecvsHepg2	0	+
chr5	43307868	43307926	HuvecvsHepg2	0	-
chr12	27950180	27950282	HuvecvsHepg2	0	+
chr17	34044214	34044368	HuvecvsHepg2	0	+
chr1	2449955	2450036	HuvecvsHepg2	0	-
chr16	70549771	70549943	HuvecvsHepg2	0	-
chr11	59423429	59423518	HuvecvsHepg2	0	-
chr2	32434562	32434630	HuvecvsHepg2	0	+
chr7	156751300	156751550	HuvecvsHepg2	0	+
chr20	43531677	43531762	HuvecvsHepg2	0	+
chr10	94238402	94238546	HuvecvsHepg2	0	-
chr2	192265475	192265561	HuvecvsHepg2	0	+
chr12	110017607	110017751	HuvecvsHepg2	0	+
chr1	27657476	27657628	HuvecvsHepg2	0	+
chr14	31177023	31177082	HuvecvsHepg2	0	+
chr1	155935422	155935551	HuvecvsHepg2	0	-
chr1	224489393	224489473	HuvecvsHepg2	0	-
chr2	61384997	61385147	HuvecvsHepg2	0	+
chr12	121686409	121686537	HuvecvsHepg2	0	-
chr9	139339504	139339563	HuvecvsHepg2	0	-
chr20	47898289	47898355	HuvecvsHepg2	0	+
chr5	177637133	177637273	HuvecvsHepg2	0	+
chr1	44707587	44707752	HuvecvsHepg2	0	-
chr11	120300421	120300540	HuvecvsHepg2	0	+
chr7	148516070	148516151	HuvecvsHepg2	0	-
chr6	37348926	37349130	HuvecvsHepg2	0	+
chr20	47847560	47847652	HuvecvsHepg2	0	+
chr3	15132846	15133000	HuvecvsHepg2	0	-
chr7	44687043	44687133	HuvecvsHepg2	0	+
chr11	93435942	93436085	HuvecvsHepg2	0	+
chr15	28502207	28502407	HuvecvsHepg2	0	-
chr16	24789665	24789789	HuvecvsHepg2	0	+
chr10	111876017	111876168	HuvecvsHepg2	0	+
chr3	122176573	122176695	HuvecvsHepg2	0	-
chr1	70740403	70740501	HuvecvsHepg2	0	-
chr5	73218912	73218989	HuvecvsHepg2	0	+
chr3	53219943	53220043	HuvecvsHepg2	0	+
chr1	45795561	45795740	HuvecvsHepg2	0	-
chr16	15127135	15127256	HuvecvsHepg2	0	+
chr10	81070681	81070941	HuvecvsHepg2	0	+
chr8	57080587	57080945	HuvecvsHepg2	0	-
chr7	30666673	30666806	HuvecvsHepg2	0	+
chr3	132203207	132203337	HuvecvsHepg2	0	+
chr12	112213409	112213524	HuvecvsHepg2	0	+
chr8	129010446	129010605	HuvecvsHepg2	0	+
chr19	15222443	15222603	HuvecvsHepg2	0	+
chr19	46192491	46192605	HuvecvsHepg2	0	-
chr17	57167378	57167453	HuvecvsHepg2	0	-
chr12	102411498	102411583	HuvecvsHepg2	0	-
chr20	57266461	57266618	HuvecvsHepg2	0	+
chr3	50212529	50212621	HuvecvsHepg2	0	+
chr12	112320594	112320657	HuvecvsHepg2	0	+
chr16	50357498	50357609	HuvecvsHepg2	0	-
chr9	125833691	125833780	HuvecvsHepg2	0	+
chr9	140470761	140470854	HuvecvsHepg2	0	-
chr13	98018713	98018807	HuvecvsHepg2	0	+
chr1	100440527	100440625	HuvecvsHepg2	0	+
chr14	91690023	91690139	HuvecvsHepg2	0	+
chr10	102269073	102269268	HuvecvsHepg2	0	-
chr19	10908056	10908194	HuvecvsHepg2	0	+
chr7	55985735	55985990	HuvecvsHepg2	0	+
chr1	41618271	41618413	HuvecvsHepg2	0	-
chr1	225692693	225692755	HuvecvsHepg2	0	-
chr16	69748867	69748980	HuvecvsHepg2	0	-
chr5	131046271	131046354	HuvecvsHepg2	0	-
chr2	102487956	102488147	HuvecvsHepg2	0	+
chr2	29087883	29087985	HuvecvsHepg2	0	-
chr1	9633404	9633470	HuvecvsHepg2	0	+
chr1	28901101	28901230	HuvecvsHepg2	0	+
chr13	52709865	52709999	HuvecvsHepg2	0	-
chr14	73745989	73746132	HuvecvsHepg2	0	-
chr20	37652333	37652410	HuvecvsHepg2	0	+
chr7	158545472	158545534	HuvecvsHepg2	0	-
chr2	26609222	26609404	HuvecvsHepg2	0	+
chr2	17894652	17894847	HuvecvsHepg2	0	-
chr16	67236795	67236907	HuvecvsHepg2	0	+
chr16	69602398	69602451	HuvecvsHepg2	0	+
chr11	3068983	3069231	HuvecvsHepg2	0	-
chr6	52130033	52130183	HuvecvsHepg2	0	-
chr3	9731648	9731827	HuvecvsHepg2	0	+
chr15	79606883	79606997	HuvecvsHepg2	0	+
chr1	178861365	178861442	HuvecvsHepg2	0	+
chr20	60897325	60897505	HuvecvsHepg2	0	-
chr3	124733557	124733856	HuvecvsHepg2	0	-
chr21	45380513	45380660	HuvecvsHepg2	0	+
chr1	54723742	54723822	HuvecvsHepg2	0	-
chr9	134379576	134379727	HuvecvsHepg2	0	+
chr9	7105402	7105500	HuvecvsHepg2	0	+
chr2	101652480	101652630	HuvecvsHepg2	0	-
chr11	134052908	134053048	HuvecvsHepg2	0	-
chr16	89657535	89657668	HuvecvsHepg2	0	+
chr19	13189427	13189549	HuvecvsHepg2	0	+
chr21	35088736	35088860	HuvecvsHepg2	0	+
chr7	104766229	104766321	HuvecvsHepg2	0	-
chr15	101830019	101830127	HuvecvsHepg2	0	-
chr7	23455748	23455838	HuvecvsHepg2	0	-
chr7	44452790	44452882	HuvecvsHepg2	0	-
chr5	171299876	171299994	HuvecvsHepg2	0	-
chr11	68289962	68290157	HuvecvsHepg2	0	+
chr6	142704897	142704980	HuvecvsHepg2	0	+
chr21	33725019	33725215	HuvecvsHepg2	0	-
chr6	3002284	3002520	HuvecvsHepg2	0	+
chr8	143399905	143399995	K562vsGm12878	0	-
chr5	137493331	137493583	K562vsGm12878	0	-
chr3	37402734	37402796	K562vsGm12878	0	+
chr4	140616351	140616421	K562vsGm12878	0	+
chr1	100345479	100345602	K562vsGm12878	0	+
chr1	32542765	32542919	K562vsGm12878	0	+
chr16	737961	738093	K562vsGm12878	0	-
chr7	120604796	120604892	K562vsGm12878	0	+
chr1	111439275	111439355	K562vsGm12878	0	+
chrX	130939000	130939065	K562vsGm12878	0	-
chr21	43254614	43254673	K562vsGm12878	0	-
chr4	16172276	16172352	K562vsGm12878	0	-
chr13	50649695	50649789	K562vsGm12878	0	-
chr8	2536358	2536440	K562vsGm12878	0	-
chr5	40769518	40769605	K562vsGm12878	0	-
chr17	62512841	62512946	K562vsGm12878	0	+
chr2	233587264	233587368	K562vsGm12878	0	+
chr13	99960937	99961063	K562vsGm12878	0	+
chr3	48745553	48745670	K562vsGm12878	0	-
chr14	20846913	20847012	K562vsGm12878	0	-
chr8	144676586	144676688	K562vsGm12878	0	-
chr12	131280540	131280665	K562vsGm12878	0	-
chr1	6689703	6689784	K562vsGm12878	0	+
chr15	62238506	62238609	K562vsGm12878	0	-
chr1	167654658	167654747	K562vsGm12878	0	+
chr1	156524027	156524184	K562vsGm12878	0	-
chr13	21437108	21437262	K562vsGm12878	0	-
chr2	241421600	241421678	K562vsGm12878	0	-
chr7	96765700	96765779	K562vsGm12878	0	+
chr7	30618622	30618744	K562vsGm12878	0	-
chr22	24437587	24437721	K562vsGm12878	0	+
chr11	33178254	33178349	K562vsGm12878	0	-
chr17	30499956	30500079	K562vsGm12878	0	+
chr8	82591361	82591465	K562vsGm12878	0	-
chr2	10548688	10548860	K562vsGm12878	0	+
chr6	30657053	30657229	K562vsGm12878	0	-
chr10	127422641	127422752	K562vsGm12878	0	+
chr4	128861008	128861152	K562vsGm12878	0	-
chr10	100189548	100189646	K562vsGm12878	0	-
chr5	53692827	53692964	K562vsGm12878	0	+
chr4	56840912	56841135	K562vsGm12878	0	+
chr2	109104155	109104276	K562vsGm12878	0	+
chr22	18232871	18232940	K562vsGm12878	0	-
chr11	129993507	129993674	K562vsGm12878	0	+
chr6	36862280	36862379	K562vsGm12878	0	+
chr1	154982734	154982873	K562vsGm12878	0	+
chr1	19653721	19653906	K562vsGm12878	0	+
chr3	52355664	52355761	K562vsGm12878	0	+
chr11	111659165	111659293	K562vsGm12878	0	-
chr17	80136903	80137065	K562vsGm12878	0	-
chr8	105544135	105544191	K562vsGm12878	0	-
chr16	1670639	1670692	K562vsGm12878	0	+
chr15	64373301	64373350	K562vsGm12878	0	-
chr6	33638942	33639083	K562vsGm12878	0	+
chr14	31388172	31388312	K562vsGm12878	0	-
chr3	5251860	5251933	K562vsGm12878	0	+
chr10	82228303	82228443	K562vsGm12878	0	+
chr6	36949364	36949448	K562vsGm12878	0	-
chr2	45715379	45715470	K562vsGm12878	0	-
chr16	50063636	50063709	K562vsGm12878	0	+
chr22	38544500	38544630	K562vsGm12878	0	-
chr1	11307682	11307790	K562vsGm12878	0	-
chr3	170857259	170857345	K562vsGm12878	0	-
chr14	75134168	75134297	K562vsGm12878	0	-
chr18	77798505	77798617	K562vsGm12878	0	+
chr7	128394583	128394776	K562vsGm12878	0	+
chr17	79940490	79940552	K562vsGm12878	0	+
chr22	43206819	43206950	K562vsGm12878	0	-
chr6	137536404	137536514	K562vsGm12878	0	-
chr20	25187158	25187226	K562vsGm12878	0	+
chr5	133685940	133686118	K562vsGm12878	0	-
chr3	121527763	121527856	K562vsGm12878	0	-
chr20	40179944	40179999	K562vsGm12878	0	-
chr6	91254271	91254351	K562vsGm12878	0	-
chr7	73787262	73787366	K562vsGm12878	0	+
chr20	45841287	45841370	K562vsGm12878	0	-
chr19	42367941	42368055	K562vsGm12878	0	+
chr16	81124206	81124285	K562vsGm12878	0	-
chr4	17816897	17816981	K562vsGm12878	0	+
chr20	31074499	31074604	K562vsGm12878	0	-
chr1	36101911	36102033	K562vsGm12878	0	-
chr7	30395344	30395449	K562vsGm12878	0	+
chr14	58958862	58958993	K562vsGm12878	0	+
chr1	244583472	244583598	K562vsGm12878	0	-
chr7	38218692	38218747	K562vsGm12878	0	+
chr8	130891635	130891717	K562vsGm12878	0	-
chr21	46554630	46554747	K562vsGm12878	0	+
chr18	10530767	10530834	K562vsGm12878	0	+
chr12	27213760	27213926	K562vsGm12878	0	+
chr18	76837982	76838157	K562vsGm12878	0	+
chr5	54998567	54998722	K562vsGm12878	0	-
chr5	176078617	176078667	K562vsGm12878	0	+
chr9	37147359	37147442	K562vsGm12878	0	+
chr2	166719454	166719575	K562vsGm12878	0	-
chr20	10601962	10602062	K562vsGm12878	0	+
chr6	36067965	36068044	K562vsGm12878	0	+
chr17	61803998	61804055	K562vsGm12878	0	-
chr16	2806335	2806607	K562vsGm12878	0	+
chr14	77250036	77250194	K562vsGm12878	0	-
chr4	1374429	1374535	K562vsGm12878	0	+
chr10	52193236	52193316	K562vsGm12878	0	-
chr2	109489907	109490045	K562vsGm12878	0	+
chr12	88433925	88434042	K562vsGm12878	0	+
chr2	202265741	202265817	K562vsGm12878	0	-
chr12	62743002	62743088	K562vsGm12878	0	+
chr2	38581209	38581319	K562vsGm12878	0	-
chr12	121840545	121840610	K562vsGm12878	0	+
chr17	31099807	31099860	K562vsGm12878	0	-
chr16	74993248	74993490	K562vsGm12878	0	-
chr2	223765392	223765498	K562vsGm12878	0	+
chr2	120097735	120097937	K562vsGm12878	0	-
chr17	76996182	76996352	K562vsGm12878	0	-
chr10	50957772	50957862	K562vsGm12878	0	-
chr16	21190118	21190253	K562vsGm12878	0	+
chr12	6764804	6765079	K562vsGm12878	0	-
chr17	73240700	73240798	K562vsGm12878	0	-
chr12	53419011	53419129	K562vsGm12878	0	+
chr11	75159537	75159694	K562vsGm12878	0	-
chr10	64979638	64979743	K562vsGm12878	0	-
chr20	33725683	33725808	K562vsGm12878	0	-
chr7	6097779	6097873	K562vsGm12878	0	-
chr7	43705257	43705321	K562vsGm12878	0	-
chr4	853150	853281	K562vsGm12878	0	-
chr1	46054323	46054620	K562vsGm12878	0	+
chr5	6631986	6632090	K562vsGm12878	0	-
chr15	51024800	51024881	K562vsGm12878	0	-
chr9	131890243	131890347	K562vsGm12878	0	+
chr19	36123838	36123903	K562vsGm12878	0	+
chrX	44921892	44921993	K562vsGm12878	0	+
chr10	74923491	74923708	K562vsGm12878	0	-
chr20	33961987	33962059	K562vsGm12878	0	-
chr1	234563063	234563134	K562vsGm12878	0	-
chr17	27464034	27464102	K562vsGm12878	0	-
chrX	129484620	129484705	K562vsGm12878	0	+
chr7	148986639	148986817	K562vsGm12878	0	+
chr11	959437	959505	K562vsGm12878	0	+
chr5	87521586	87521683	K562vsGm12878	0	-
chr17	3959510	3959639	K562vsGm12878	0	-
chr22	20873165	20873282	K562vsGm12878	0	+
chr14	95606996	95607096	K562vsGm12878	0	-
chr3	9510203	9510259	K562vsGm12878	0	+
chr10	3167289	3167441	K562vsGm12878	0	+
chr3	15855747	15855816	K562vsGm12878	0	-
chr1	100214453	100214557	K562vsGm12878	0	-
chr6	112405392	112405449	K562vsGm12878	0	-
chr6	13588563	13588696	K562vsGm12878	0	+
chr22	17619440	17619628	K562vsGm12878	0	-
chr12	48482946	48483076	K562vsGm12878	0	-
chrX	153185021	153185140	K562vsGm12878	0	-
chr1	28354300	28354437	K562vsGm12878	0	-
chr11	107420479	107420549	K562vsGm12878	0	-
chr6	111793216	111793343	K562vsGm12878	0	-
chr20	43251229	43251293	K562vsGm12878	0	-
chr20	47775476	47775683	K562vsGm12878	0	-
chr9	114235177	114235280	K562vsGm12878	0	-
chr3	129210984	129211037	K562vsGm12878	0	+
chr12	121686409	121686537	K562vsGm12878	0	-
chr11	17948285	17948393	K562vsGm12878	0	-
chr19	2325979	2326138	K562vsGm12878	0	-
chr7	102948043	102948155	K562vsGm12878	0	+
chr8	54723724	54723777	K562vsGm12878	0	-
chr12	69759413	69759479	K562vsGm12878	0	+
chr20	47897440	47897501	K562vsGm12878	0	+
chrX	149984480	149984551	K562vsGm12878	0	-
chr1	44707587	44707752	K562vsGm12878	0	-
chr5	110837660	110837786	K562vsGm12878	0	-
chr3	15132846	15133000	K562vsGm12878	0	-
chr18	14080188	14080265	K562vsGm12878	0	-
chr1	249208638	249208758	K562vsGm12878	0	+
chr7	44687043	44687133	K562vsGm12878	0	+
chr22	27089644	27089799	K562vsGm12878	0	+
chr4	52726709	52726829	K562vsGm12878	0	+
chr11	68834971	68835073	K562vsGm12878	0	+
chr11	118245611	118245944	K562vsGm12878	0	+
chr6	53142444	53142541	K562vsGm12878	0	-
chr4	84191013	84191146	K562vsGm12878	0	-
chrX	138869332	138869403	K562vsGm12878	0	-
chr19	10511251	10511369	K562vsGm12878	0	-
chr6	167368983	167369115	K562vsGm12878	0	-
chr13	42871184	42871318	K562vsGm12878	0	+
chr8	48308936	48309186	K562vsGm12878	0	+
chr6	170175366	170175442	K562vsGm12878	0	+
chr8	87410571	87410708	K562vsGm12878	0	+
chr1	203018804	203018895	K562vsGm12878	0	+
chr21	38466305	38466390	K562vsGm12878	0	+
chr8	27373837	27373915	K562vsGm12878	0	+
chr15	63516047	63516178	K562vsGm12878	0	+
chr16	31734579	31734674	K562vsGm12878	0	+
chr4	54280782	54280889	K562vsGm12878	0	+
chr21	34123228	34123343	K562vsGm12878	0	-
chr12	122209394	122209455	K562vsGm12878	0	+
chr19	330264	330380	K562vsGm12878	0	-
chr16	16199257	16199317	K562vsGm12878	0	+
chr8	90796278	90796367	K562vsGm12878	0	+
chr9	4985940	4986022	K562vsGm12878	0	+
chr2	197511065	197511228	K562vsGm12878	0	+
chr17	5307419	5307566	K562vsGm12878	0	-
chr6	37259019	37259133	K562vsGm12878	0	+
chr2	85590220	85590289	K562vsGm12878	0	+
chr17	71208817	71208879	K562vsGm12878	0	-
chr12	120546396	120546507	K562vsGm12878	0	-
chr8	144354566	144354644	K562vsGm12878	0	+
chr1	168201072	168201157	K562vsGm12878	0	+
chr8	129094999	129095094	K562vsGm12878	0	+
chr12	131590299	131590410	K562vsGm12878	0	+
chr16	27710855	27710920	K562vsGm12878	0	+
chr14	105912004	105912189	K562vsGm12878	0	+
chr20	57280554	57280625	K562vsGm12878	0	+
chr1	53742364	53742750	K562vsGm12878	0	-
chr10	27815757	27815818	K562vsGm12878	0	+
chr16	81034853	81034939	K562vsGm12878	0	-
chr10	70230246	70230369	K562vsGm12878	0	-
chr21	45482934	45483049	K562vsGm12878	0	+
chr9	280791	280905	K562vsGm12878	0	+
chr1	100440527	100440625	K562vsGm12878	0	+
chr12	104370696	104370838	K562vsGm12878	0	+
chr10	102269073	102269268	K562vsGm12878	0	-
chr20	56861370	56861502	K562vsGm12878	0	-
chr13	111277537	111277625	K562vsGm12878	0	+
chr15	85257962	85258097	K562vsGm12878	0	-
chr19	10908056	10908194	K562vsGm12878	0	+
chr19	17173508	17173589	K562vsGm12878	0	-
chr2	74166037	74166149	K562vsGm12878	0	+
chr13	101287933	101288033	K562vsGm12878	0	-
chr16	69748867	69748980	K562vsGm12878	0	-
chr18	77488907	77489069	K562vsGm12878	0	+
chr2	29087883	29087985	K562vsGm12878	0	-
chr17	25624213	25624334	K562vsGm12878	0	+
chr14	75528387	75528465	K562vsGm12878	0	-
chr14	21704532	21704619	K562vsGm12878	0	-
chr1	36556845	36556941	K562vsGm12878	0	+
chr6	99365250	99365595	K562vsGm12878	0	-
chr8	42146152	42146246	K562vsGm12878	0	+
chr7	158545472	158545534	K562vsGm12878	0	-
chr2	26597908	26598016	K562vsGm12878	0	+
chr12	57991741	57991845	K562vsGm12878	0	+
chrX	3736483	3736541	K562vsGm12878	0	-
chr11	47522413	47522484	K562vsGm12878	0	-
chr17	66430697	66430767	K562vsGm12878	0	-
chr8	100519365	100519431	K562vsGm12878	0	+
chr21	34072148	34072415	K562vsGm12878	0	-
chr5	145538970	145539033	K562vsGm12878	0	-
chr5	43453760	43454145	K562vsGm12878	0	-
chr4	57344545	57344669	K562vsGm12878	0	+
chr1	246116533	246116657	K562vsGm12878	0	-
chr16	69678700	69678759	K562vsGm12878	0	+
chr18	13037236	13037300	K562vsGm12878	0	+
chr11	3068983	3069231	K562vsGm12878	0	-
chr22	32272143	32272251	K562vsGm12878	0	+
chr2	242085165	242085275	K562vsGm12878	0	-
chr7	139737515	139737656	K562vsGm12878	0	-
chr10	122650228	122650399	K562vsGm12878	0	+
chr2	128255716	128255813	K562vsGm12878	0	-
chr13	111546456	111546549	K562vsGm12878	0	-
chr1	224548197	224548265	K562vsGm12878	0	+
chr3	194928154	194928227	K562vsGm12878	0	-
chr9	134379576	134379727	K562vsGm12878	0	+
chr17	74087224	74087316	K562vsGm12878	0	-
chr1	54723742	54723822	K562vsGm12878	0	-
chr15	50776472	50776558	K562vsGm12878	0	+
chr1	226483543	226483647	K562vsGm12878	0	-
chr9	7105402	7105500	K562vsGm12878	0	+
chr11	57556509	57556627	K562vsGm12878	0	+
chr1	31528160	31528227	K562vsGm12878	0	-
chr14	23559191	23559310	K562vsGm12878	0	-
chr12	123067252	123067532	K562vsGm12878	0	+
chrX	19364628	19364741	K562vsGm12878	0	+
chr6	13295028	13295130	K562vsGm12878	0	-
chrX	64744444	64744494	K562vsGm12878	0	-
chrX	77352150	77352265	K562vsGm12878	0	+
chr9	71865951	71866280	K562vsGm12878	0	+
chr17	18238873	18238989	K562vsGm12878	0	-
chr6	106756239	106756366	K562vsGm12878	0	-
chr13	115027362	115027423	K562vsGm12878	0	+
chr19	42708614	42708711	K562vsGm12878	0	-
chr17	80963451	80963547	K562vsGm12878	0	-
chr16	586029	586142	K562vsGm12878	0	+
chr4	39310256	39310652	K562vsGm12878	0	-
chr17	37832867	37833008	K562vsGm12878	0	-
chr14	103420535	103420612	K562vsGm12878	0	-
chr10	18903389	18903542	K562vsGm12878	0	-
chr10	99502851	99502921	K562vsGm12878	0	+
chr19	45952431	45952502	K562vsGm12878	0	-
chr5	179713975	179714067	K562vsHelas3	0	-
chr5	137493331	137493583	K562vsHelas3	0	-
chr3	37402734	37402796	K562vsHelas3	0	+
chrX	24735001	24735088	K562vsHelas3	0	+
chr4	140616351	140616421	K562vsHelas3	0	+
chr1	32542765	32542919	K562vsHelas3	0	+
chr10	123658356	123658484	K562vsHelas3	0	-
chr1	29527886	29528030	K562vsHelas3	0	-
chr4	16172276	16172352	K562vsHelas3	0	-
chr10	126450869	126451127	K562vsHelas3	0	-
chr19	53177435	53177506	K562vsHelas3	0	-
chr14	20846913	20847012	K562vsHelas3	0	-
chr7	24902819	24902911	K562vsHelas3	0	-
chr6	43446397	43446456	K562vsHelas3	0	+
chr20	17660644	17660720	K562vsHelas3	0	-
chr17	61852468	61852538	K562vsHelas3	0	+
chr7	116774178	116774246	K562vsHelas3	0	+
chr8	145517144	145517262	K562vsHelas3	0	+
chr2	128941249	128941363	K562vsHelas3	0	+
chr22	24437587	24437721	K562vsHelas3	0	+
chr10	5932982	5933079	K562vsHelas3	0	+
chr7	6438293	6438349	K562vsHelas3	0	+
chr1	19653721	19653906	K562vsHelas3	0	+
chr17	80352207	80352419	K562vsHelas3	0	-
chr17	80136903	80137065	K562vsHelas3	0	-
chr18	12459754	12459927	K562vsHelas3	0	-
chr22	41351291	41351450	K562vsHelas3	0	+
chr16	1670639	1670692	K562vsHelas3	0	+
chr6	33638942	33639083	K562vsHelas3	0	+
chr9	139784801	139784994	K562vsHelas3	0	+
chr1	11171571	11171810	K562vsHelas3	0	-
chr16	50063636	50063709	K562vsHelas3	0	+
chr3	9774857	9775054	K562vsHelas3	0	+
chr2	119988196	119988610	K562vsHelas3	0	+
chr10	74804739	74804809	K562vsHelas3	0	-
chr1	154962036	154962183	K562vsHelas3	0	+
chr11	46969577	46969715	K562vsHelas3	0	+
chr19	47683403	47683560	K562vsHelas3	0	+
chr10	114208140	114208247	K562vsHelas3	0	+
chr18	77798505	77798617	K562vsHelas3	0	+
chr12	99028074	99028191	K562vsHelas3	0	-
chr13	103419623	103419828	K562vsHelas3	0	-
chr7	128394583	128394776	K562vsHelas3	0	+
chr22	43206819	43206950	K562vsHelas3	0	-
chr6	91254271	91254351	K562vsHelas3	0	-
chr6	83900906	83901042	K562vsHelas3	0	-
chr16	88653950	88654021	K562vsHelas3	0	+
chr22	42488123	42488236	K562vsHelas3	0	+
chr19	17288606	17288695	K562vsHelas3	0	+
chr22	32028169	32028277	K562vsHelas3	0	-
chr16	87985787	87985879	K562vsHelas3	0	+
chr19	49983555	49983733	K562vsHelas3	0	+
chr6	126117826	126117943	K562vsHelas3	0	+
chr13	114157811	114157903	K562vsHelas3	0	+
chr1	36101911	36102033	K562vsHelas3	0	-
chr7	158443524	158443664	K562vsHelas3	0	-
chr8	130891635	130891717	K562vsHelas3	0	-
chr5	72370569	72370680	K562vsHelas3	0	+
chr5	102518935	102519108	K562vsHelas3	0	+
chr10	103364897	103364969	K562vsHelas3	0	+
chrX	71822969	71823070	K562vsHelas3	0	-
chr4	129221293	129221376	K562vsHelas3	0	+
chr3	152164493	152164546	K562vsHelas3	0	+
chr6	36067965	36068044	K562vsHelas3	0	+
chr10	52193236	52193316	K562vsHelas3	0	-
chr2	3322628	3322729	K562vsHelas3	0	-
chr6	160455451	160455554	K562vsHelas3	0	+
chr1	33477049	33477311	K562vsHelas3	0	-
chr6	13974441	13974595	K562vsHelas3	0	+
chr12	112128256	112128357	K562vsHelas3	0	+
chr2	160572192	160572277	K562vsHelas3	0	+
chr1	167745301	167745403	K562vsHelas3	0	+
chr8	101566807	101566945	K562vsHelas3	0	-
chr3	38541172	38541238	K562vsHelas3	0	+
chr20	44501310	44501464	K562vsHelas3	0	+
chr1	29493241	29493424	K562vsHelas3	0	-
chr2	223765392	223765498	K562vsHelas3	0	+
chr18	9722739	9722860	K562vsHelas3	0	+
chr20	54965612	54965721	K562vsHelas3	0	-
chr1	110164807	110164975	K562vsHelas3	0	+
chr17	76996182	76996352	K562vsHelas3	0	-
chr12	6764804	6765079	K562vsHelas3	0	-
chr13	20602125	20602204	K562vsHelas3	0	+
chr4	1893893	1893990	K562vsHelas3	0	+
chr9	111681091	111681181	K562vsHelas3	0	-
chr12	113806921	113807014	K562vsHelas3	0	+
chr15	51024800	51024881	K562vsHelas3	0	-
chr19	36124589	36124921	K562vsHelas3	0	+
chr9	131890243	131890347	K562vsHelas3	0	+
chr10	74923491	74923708	K562vsHelas3	0	-
chr12	50052225	50052377	K562vsHelas3	0	-
chr5	137521201	137521399	K562vsHelas3	0	+
chr2	85806865	85806997	K562vsHelas3	0	+
chr16	23557703	23557755	K562vsHelas3	0	-
chr7	148986639	148986817	K562vsHelas3	0	+
chr22	20873165	20873282	K562vsHelas3	0	+
chr21	30252192	30252275	K562vsHelas3	0	-
chr3	9510203	9510259	K562vsHelas3	0	+
chr1	6078695	6078895	K562vsHelas3	0	+
chr1	38046943	38047146	K562vsHelas3	0	-
chr22	17619440	17619628	K562vsHelas3	0	-
chr12	48482946	48483076	K562vsHelas3	0	-
chr1	28354300	28354437	K562vsHelas3	0	-
chr16	2965409	2965477	K562vsHelas3	0	+
chr12	56209671	56209723	K562vsHelas3	0	-
chr9	114185479	114185528	K562vsHelas3	0	-
chr3	129210984	129211037	K562vsHelas3	0	+
chr10	75521856	75521924	K562vsHelas3	0	+
chr12	121008994	121009094	K562vsHelas3	0	+
chr19	2325979	2326138	K562vsHelas3	0	-
chr20	47897440	47897501	K562vsHelas3	0	+
chr14	37681435	37681561	K562vsHelas3	0	+
chr1	44707587	44707752	K562vsHelas3	0	-
chr22	50830296	50830444	K562vsHelas3	0	+
chr22	27089644	27089799	K562vsHelas3	0	+
chr19	34290499	34290623	K562vsHelas3	0	+
chr7	44687256	44687358	K562vsHelas3	0	+
chr11	118245611	118245944	K562vsHelas3	0	+
chr15	28519437	28519593	K562vsHelas3	0	-
chr19	11342861	11342965	K562vsHelas3	0	-
chr8	48191858	48192024	K562vsHelas3	0	+
chr13	42887183	42887266	K562vsHelas3	0	+
chr21	38530433	38530505	K562vsHelas3	0	+
chr5	68546572	68546658	K562vsHelas3	0	+
chr12	132466034	132466141	K562vsHelas3	0	+
chr21	34123228	34123343	K562vsHelas3	0	-
chr3	53207543	53207624	K562vsHelas3	0	+
chr16	16199257	16199317	K562vsHelas3	0	+
chr8	90796278	90796367	K562vsHelas3	0	+
chr1	29386934	29386996	K562vsHelas3	0	+
chr5	96140524	96140643	K562vsHelas3	0	-
chr8	141749117	141749206	K562vsHelas3	0	-
chr16	11824501	11824630	K562vsHelas3	0	-
chr2	85590220	85590289	K562vsHelas3	0	+
chr16	541134	541268	K562vsHelas3	0	+
chr1	168201072	168201157	K562vsHelas3	0	+
chr12	112535045	112535245	K562vsHelas3	0	-
chr8	129010446	129010605	K562vsHelas3	0	+
chr17	53019650	53019852	K562vsHelas3	0	+
chr20	30948513	30948609	K562vsHelas3	0	+
chr9	140269064	140269215	K562vsHelas3	0	-
chr16	27710855	27710920	K562vsHelas3	0	+
chr20	57280554	57280625	K562vsHelas3	0	+
chr21	45482934	45483049	K562vsHelas3	0	+
chr3	15282960	15283095	K562vsHelas3	0	+
chr13	111277537	111277625	K562vsHelas3	0	+
chr2	74184252	74184367	K562vsHelas3	0	+
chr5	131046271	131046354	K562vsHelas3	0	-
chr2	102487956	102488147	K562vsHelas3	0	+
chr10	75280666	75280785	K562vsHelas3	0	-
chr2	29087883	29087985	K562vsHelas3	0	-
chr14	73745989	73746132	K562vsHelas3	0	-
chr14	75528387	75528465	K562vsHelas3	0	-
chr7	158545472	158545534	K562vsHelas3	0	-
chr9	97203267	97203381	K562vsHelas3	0	+
chr2	26597908	26598016	K562vsHelas3	0	+
chr2	17894652	17894847	K562vsHelas3	0	-
chr17	15990486	15990659	K562vsHelas3	0	-
chr5	43453760	43454145	K562vsHelas3	0	-
chr4	57344545	57344669	K562vsHelas3	0	+
chr16	30733884	30734069	K562vsHelas3	0	+
chr2	242085165	242085275	K562vsHelas3	0	-
chr22	32272143	32272251	K562vsHelas3	0	+
chr22	50723274	50723342	K562vsHelas3	0	-
chr7	139737515	139737656	K562vsHelas3	0	-
chr11	47256308	47256485	K562vsHelas3	0	+
chr10	122650228	122650399	K562vsHelas3	0	+
chr19	56188916	56189100	K562vsHelas3	0	+
chr20	60729337	60729521	K562vsHelas3	0	+
chrX	153057702	153057837	K562vsHelas3	0	-
chr6	125619860	125619962	K562vsHelas3	0	-
chr6	170038635	170038756	K562vsHelas3	0	-
chr7	44789414	44789579	K562vsHelas3	0	+
chr9	134379576	134379727	K562vsHelas3	0	+
chr2	179204399	179204491	K562vsHelas3	0	+
chr17	74087224	74087316	K562vsHelas3	0	-
chr1	54723742	54723822	K562vsHelas3	0	-
chr13	103320108	103320233	K562vsHelas3	0	+
chr7	150787580	150787634	K562vsHelas3	0	+
chr19	16487933	16488065	K562vsHelas3	0	-
chr11	118107765	118107975	K562vsHelas3	0	-
chr5	131534014	131534073	K562vsHelas3	0	-
chr12	123067252	123067532	K562vsHelas3	0	+
chr2	10102584	10102660	K562vsHelas3	0	+
chr20	17956327	17956546	K562vsHelas3	0	+
chr6	13295028	13295130	K562vsHelas3	0	-
chr7	23455748	23455838	K562vsHelas3	0	-
chr2	99185346	99185471	K562vsHelas3	0	+
chr9	71865951	71866280	K562vsHelas3	0	+
chr17	18238873	18238989	K562vsHelas3	0	-
chr13	115027362	115027423	K562vsHelas3	0	+
chr16	586029	586142	K562vsHelas3	0	+
chr17	74679929	74680009	K562vsHelas3	0	-
chr17	37832867	37833008	K562vsHelas3	0	-
chr14	103474809	103474892	K562vsHelas3	0	-
chr8	134551880	134551972	K562vsHelas3	0	-
chr10	99502851	99502921	K562vsHelas3	0	+
chr19	45952431	45952502	K562vsHelas3	0	-
chr3	52592265	52592429	K562vsHelas3	0	-
