# Supplementary material for: Promoter-like epigenetic signatures in exons displaying cell type-specific splicing
Source: Genome Biol. 2015 Oct 23;16:236. doi: 10.1186/s13059-015-0797-8 (PMC4619081; doi:10.1186/s13059-015-0797-8)
Supplement: Supplementary file 3 — Set of differentially included exons selected in all cell pairs used, subset of less included exons. This file is in bed format and field 4 is the cell pair in which the exon was identified as regulated. (BED 90 kb) [file 13059_2015_797_MOESM3_ESM.bed]

chr17	74739480	74739538	Gm12878vsHelas3	0	+
chr9	37857238	37857348	Gm12878vsHelas3	0	+
chr3	48745553	48745670	Gm12878vsHelas3	0	-
chr11	57556509	57556627	Gm12878vsHelas3	0	+
chr11	31484719	31484852	Gm12878vsHelas3	0	-
chr12	69759413	69759479	Gm12878vsHelas3	0	+
chr7	6097779	6097873	Gm12878vsHelas3	0	-
chr16	74993248	74993490	Gm12878vsHelas3	0	-
chr18	13040829	13040955	Gm12878vsHelas3	0	+
chr1	31528160	31528227	Gm12878vsHelas3	0	-
chr10	82228303	82228443	Gm12878vsHelas3	0	+
chr6	83889529	83889686	Gm12878vsHelas3	0	-
chr5	54786788	54786942	Gm12878vsHelas3	0	-
chr2	48555700	48555841	Gm12878vsHelas3	0	+
chr15	51757763	51757848	Gm12878vsHelas3	0	-
chr14	23521179	23521292	Gm12878vsHelas3	0	-
chr16	69269651	69269736	Gm12878vsHelas3	0	+
chr16	69680420	69680481	Gm12878vsHelas3	0	+
chr9	26886102	26886186	Gm12878vsHelas3	0	-
chr14	103420535	103420612	Gm12878vsHelas3	0	-
chr7	30395344	30395449	Gm12878vsHelas3	0	+
chr8	25329629	25329700	Gm12878vsHelas3	0	+
chr6	42933980	42934185	Gm12878vsHelas3	0	-
chr1	145646279	145646469	Gm12878vsHelas3	0	+
chr14	78366902	78367017	Gm12878vsHelas3	0	+
chr22	38521646	38521698	Gm12878vsHelas3	0	-
chrX	44921892	44921993	Gm12878vsHelas3	0	+
chr18	76973962	76974038	Gm12878vsHelas3	0	+
chr5	145847904	145847966	Gm12878vsHelas3	0	+
chr12	133578219	133578317	Gm12878vsHelas3	0	+
chr16	72589164	72589225	Gm12878vsHelas3	0	-
chr15	59182480	59182660	Gm12878vsHelas3	0	-
chr5	40769518	40769605	Gm12878vsHelas3	0	-
chr16	89657535	89657668	Gm12878vsHelas3	0	+
chr5	176078617	176078667	Gm12878vsHelas3	0	+
chrX	130939000	130939065	Gm12878vsHelas3	0	-
chr17	79940490	79940552	Gm12878vsHelas3	0	+
chr2	45704132	45704214	Gm12878vsHelas3	0	-
chr9	99614229	99614287	Gm12878vsHelas3	0	-
chr17	66430697	66430767	Gm12878vsHelas3	0	-
chr3	132338312	132338389	Gm12878vsHelas3	0	-
chr2	223489433	223489494	Gm12878vsHelas3	0	-
chr17	73484840	73484991	Gm12878vsHelas3	0	+
chr15	62238506	62238609	Gm12878vsHelas3	0	-
chr12	112213409	112213524	Gm12878vsHelas3	0	+
chr4	110402833	110402937	Gm12878vsHelas3	0	+
chr4	1374429	1374535	Gm12878vsHelas3	0	+
chrX	41010174	41010310	Gm12878vsHelas3	0	+
chr1	23370920	23370979	Gm12878vsHelas3	0	+
chrX	77352150	77352265	Gm12878vsHelas3	0	+
chr7	156521338	156521414	Gm12878vsHelas3	0	-
chr7	106921745	106921844	Gm12878vsHelas3	0	-
chr6	135754165	135754394	Gm12878vsHelas3	0	-
chr3	107360638	107360711	Gm12878vsHelas3	0	+
chr6	155063090	155063152	Gm12878vsHelas3	0	+
chr4	44682458	44682569	Gm12878vsHelas3	0	+
chr15	25657055	25657118	Gm12878vsHelas3	0	-
chr13	41836547	41836617	Gm12878vsHelas3	0	-
chr11	3844139	3844223	Gm12878vsHelas3	0	+
chrX	15711086	15711181	Gm12878vsHelas3	0	+
chr20	13539655	13539761	Gm12878vsHelas3	0	-
chr8	42146152	42146246	Gm12878vsHelas3	0	+
chr6	15410455	15410596	Gm12878vsHelas3	0	+
chr11	13347960	13348014	Gm12878vsHelas3	0	+
chrX	13769368	13769487	Gm12878vsHelas3	0	+
chr4	107176104	107176204	Gm12878vsHelas3	0	-
chr13	111546456	111546549	Gm12878vsHelas3	0	-
chr2	74889859	74889952	Gm12878vsHelas3	0	+
chr13	76164074	76164265	Gm12878vsHelas3	0	+
chr3	111705111	111705222	Gm12878vsHelas3	0	+
chr6	137536404	137536514	Gm12878vsHelas3	0	-
chr22	20873165	20873282	Gm12878vsHelas3	0	+
chr1	176105624	176105683	Gm12878vsHelas3	0	-
chr15	63826002	63826117	Gm12878vsHelas3	0	+
chr18	14080188	14080265	Gm12878vsHelas3	0	-
chr1	167210644	167210847	Gm12878vsHelas3	0	+
chr1	36556845	36556941	Gm12878vsHelas3	0	+
chr1	17934297	17934472	Gm12878vsHelas3	0	+
chr2	85806132	85806290	Gm12878vsHelas3	0	+
chr3	16313652	16313828	Gm12878vsHelas3	0	+
chr4	52726709	52726829	Gm12878vsHelas3	0	+
chr11	68840095	68840176	Gm12878vsHelas3	0	+
chr11	76075382	76075476	Gm12878vsHelas3	0	-
chr1	146724278	146724390	Gm12878vsHelas3	0	+
chr11	95647406	95647476	Gm12878vsHelas3	0	-
chr19	18882252	18882356	Gm12878vsHelas3	0	+
chr22	50857296	50857408	Gm12878vsHelas3	0	+
chr2	152324988	152325065	Gm12878vsHelas3	0	+
chr6	116895221	116895334	Gm12878vsHelas3	0	+
chr1	119584887	119584972	Gm12878vsHelas3	0	-
chr12	111902466	111902519	Gm12878vsHelas3	0	-
chr13	42871184	42871318	Gm12878vsHelas3	0	+
chr8	9629879	9629933	Gm12878vsHelas3	0	+
chr1	46054323	46054620	Gm12878vsHelas3	0	+
chr16	586029	586142	Gm12878vsHelas3	0	+
chr18	19379802	19379935	Gm12878vsHelas3	0	+
chr6	106756239	106756366	Gm12878vsHelas3	0	-
chr1	100440527	100440625	Gm12878vsHelas3	0	+
chr11	73130919	73131044	Gm12878vsHelas3	0	-
chr20	54963743	54963840	Gm12878vsHelas3	0	-
chr12	62743002	62743088	Gm12878vsHelas3	0	+
chr13	95921564	95921676	Gm12878vsHelas3	0	-
chr8	144676586	144676688	Gm12878vsHelas3	0	-
chr7	74133198	74133260	Gm12878vsHelas3	0	+
chr6	125317721	125317801	Gm12878vsHelas3	0	+
chr20	43254210	43254325	Gm12878vsHelas3	0	-
chr6	111793216	111793343	Gm12878vsHelas3	0	-
chrX	17095394	17095530	Gm12878vsHelas3	0	+
chr15	85633949	85634146	Gm12878vsHelas3	0	+
chr10	99239998	99240114	Gm12878vsHelas3	0	-
chr15	72513509	72513625	Gm12878vsHelas3	0	-
chr10	64979638	64979743	Gm12878vsHelas3	0	-
chr9	7105402	7105500	Gm12878vsHelas3	0	+
chr3	9495689	9495785	Gm12878vsHelas3	0	+
chr12	42778742	42778798	Gm12878vsHelas3	0	+
chr13	96648317	96648389	Gm12878vsHelas3	0	-
chr18	59830764	59830889	Gm12878vsHelas3	0	-
chr17	42235201	42235309	Gm12878vsHelas3	0	+
chr20	35927166	35927282	Gm12878vsHelas3	0	+
chr3	194928154	194928227	Gm12878vsHelas3	0	-
chr22	19808121	19808246	Gm12878vsHelas3	0	-
chr14	39871605	39871715	Gm12878vsHelas3	0	-
chr2	86352918	86353003	Gm12878vsHelas3	0	+
chr2	230725122	230725247	Gm12878vsHelas3	0	-
chr11	959437	959505	Gm12878vsHelas3	0	+
chr14	105912004	105912189	Gm12878vsHelas3	0	+
chr6	37342396	37342485	Gm12878vsHelas3	0	+
chrX	149984480	149984551	Gm12878vsHelas3	0	-
chr17	49279383	49279438	Gm12878vsHelas3	0	-
chrX	131515387	131515460	Gm12878vsHelas3	0	-
chr1	155223875	155223985	Gm12878vsHelas3	0	-
chr5	112860678	112860874	Gm12878vsHelas3	0	+
chr16	81015411	81015482	Gm12878vsHelas3	0	-
chr1	172554158	172554226	Gm12878vsHelas3	0	+
chr9	131087422	131087518	Gm12878vsHelas3	0	+
chr17	73956296	73956456	Gm12878vsHelas3	0	-
chr6	110062647	110062747	Gm12878vsHelas3	0	+
chr3	37315027	37315092	Gm12878vsHelas3	0	+
chr2	190569749	190569950	Gm12878vsHelas3	0	+
chr2	233587264	233587368	Gm12878vsHelas3	0	+
chr19	10908056	10908194	Gm12878vsHelas3	0	+
chr14	71884847	71884913	Gm12878vsHelas3	0	+
chr1	63944435	63944504	Gm12878vsHelas3	0	-
chr10	96341083	96341279	Gm12878vsHelas3	0	+
chr4	17964593	17964672	Gm12878vsHelas3	0	-
chr3	160061439	160061603	Gm12878vsHelas3	0	-
chrX	74514398	74514455	Gm12878vsHelas3	0	+
chr7	155095535	155095605	Gm12878vsHelas3	0	+
chr2	109104155	109104276	Gm12878vsHelas3	0	+
chr8	95880920	95881041	Gm12878vsHelas3	0	+
chr22	46688100	46688225	Gm12878vsHelas3	0	+
chr6	13588563	13588696	Gm12878vsHelas3	0	+
chr1	173814367	173814429	Gm12878vsHelas3	0	+
chr15	50776472	50776558	Gm12878vsHelas3	0	+
chr5	38949458	38949529	Gm12878vsHelas3	0	-
chr10	18903389	18903542	Gm12878vsHelas3	0	-
chr8	68018140	68018210	Gm12878vsHelas3	0	+
chr4	40075075	40075171	Gm12878vsHelas3	0	+
chr6	44189323	44189422	Gm12878vsHelas3	0	+
chr21	17150223	17150346	Gm12878vsHelas3	0	+
chr7	149260611	149260694	Gm12878vsHelas3	0	-
chr1	202304117	202304186	Gm12878vsHelas3	0	-
chr9	108464988	108465103	Gm12878vsHelas3	0	+
chr11	47522413	47522484	Gm12878vsHelas3	0	-
chrX	30745583	30745669	Gm12878vsHelas3	0	+
chr14	70809375	70809446	Gm12878vsHelas3	0	-
chr2	201248590	201248740	Gm12878vsHelas3	0	+
chr1	109236212	109236264	Gm12878vsHelas3	0	+
chr11	43391629	43391935	Gm12878vsHelas3	0	+
chr11	33178254	33178349	Gm12878vsHelas3	0	-
chr17	3524531	3524706	Gm12878vsHelas3	0	-
chrX	19364628	19364741	Gm12878vsHelas3	0	+
chr2	58453863	58453919	Gm12878vsHelas3	0	-
chr2	32118311	32118390	Gm12878vsHelas3	0	-
chr9	130190831	130190939	Gm12878vsHelas3	0	+
chr10	100189548	100189646	Gm12878vsHelas3	0	-
chr14	59010601	59010685	Gm12878vsHelas3	0	+
chr2	231193472	231193546	Gm12878vsHelas3	0	+
chr7	102948043	102948155	Gm12878vsHelas3	0	+
chr7	44687043	44687133	Gm12878vsHelas3	0	+
chr4	95162057	95162157	Gm12878vsHelas3	0	+
chr3	132418197	132418294	Gm12878vsHelas3	0	-
chr17	565049	565135	Gm12878vsHelas3	0	-
chr17	80385906	80386003	Gm12878vsHelas3	0	+
chr12	120546396	120546507	Gm12878vsHelas3	0	-
chr14	75134168	75134297	Gm12878vsHelas3	0	-
chr8	129094999	129095094	Gm12878vsHelas3	0	+
chr16	4504812	4504928	Gm12878vsHelas3	0	+
chr16	24762047	24762134	Gm12878vsHelas3	0	+
chr4	166226760	166226877	Gm12878vsHelas3	0	+
chr19	17173508	17173589	Gm12878vsHelas3	0	-
chr13	25077783	25077915	Gm12878vsHelas3	0	-
chr8	66693079	66693182	Gm12878vsHelas3	0	-
chr22	18305713	18305826	Gm12878vsHelas3	0	-
chr3	132203207	132203337	Gm12878vsHelas3	0	+
chr11	6559613	6559740	Gm12878vsHelas3	0	+
chr9	88203213	88203393	Gm12878vsHelas3	0	-
chr9	129958753	129958910	Gm12878vsHelas3	0	+
chrX	129484620	129484705	Gm12878vsHelas3	0	+
chr11	64671062	64671132	Gm12878vsHelas3	0	-
chr13	101287933	101288033	Gm12878vsHelas3	0	-
chr10	122640338	122640413	Gm12878vsHelas3	0	+
chr12	28379073	28379132	Gm12878vsHelas3	0	+
chr18	45446443	45446540	Gm12878vsHelas3	0	-
chr1	53742364	53742750	Gm12878vsHelas3	0	-
chr2	38581209	38581319	Gm12878vsHelas3	0	-
chr1	114963002	114963073	Gm12878vsHelas3	0	-
chr10	5766393	5766496	Gm12878vsHelas3	0	+
chr3	195609316	195609398	Gm12878vsHelas3	0	-
chr4	54280782	54280889	Gm12878vsHelas3	0	+
chr17	39913667	39913788	Gm12878vsHelas3	0	-
chr6	71124994	71125079	Gm12878vsHelas3	0	+
chr1	100214453	100214557	Gm12878vsHelas3	0	-
chr21	38466305	38466390	Gm12878vsHelas3	0	+
chr19	36123838	36123903	Gm12878vsHelas3	0	+
chr8	144354566	144354644	Gm12878vsHelas3	0	+
chr3	14170355	14170585	Gm12878vsHelas3	0	+
chr17	61803998	61804055	Gm12878vsHelas3	0	-
chr2	237995375	237995439	Gm12878vsHelas3	0	+
chr13	76287318	76287388	Gm12878vsHelas3	0	+
chr14	60743723	60743809	Gm12878vsHelas3	0	+
chr14	36128344	36128402	Gm12878vsHelas3	0	-
chr1	59137542	59137630	Gm12878vsHelas3	0	-
chr6	76331248	76331341	Gm12878vsHelas3	0	+
chr2	11916212	11916319	Gm12878vsHelas3	0	+
chr1	62565991	62566080	Gm12878vsHelas3	0	+
chr15	56681516	56681598	Gm12878vsHelas3	0	+
chr9	127828269	127828337	Gm12878vsHelas3	0	-
chr10	74803645	74803715	Gm12878vsHelas3	0	-
chr20	270200	270317	Gm12878vsHelas3	0	-
chr5	87578827	87578903	Gm12878vsHelas3	0	+
chr1	163292657	163292885	Gm12878vsHelas3	0	+
chr1	21327692	21327805	Gm12878vsHelas3	0	-
chr6	88326032	88326145	Gm12878vsHelas3	0	+
chr8	144458695	144458823	Gm12878vsHelas3	0	+
chr15	65826687	65826772	Gm12878vsHelas3	0	+
chr11	75159537	75159694	Gm12878vsHelas3	0	-
chr8	54723724	54723777	Gm12878vsHelas3	0	-
chr5	179035286	179035466	Gm12878vsHelas3	0	+
chr1	12017147	12017250	Gm12878vsHelas3	0	+
chr22	42274663	42274762	Gm12878vsHelas3	0	+
chr3	197417945	197418019	Gm12878vsHelas3	0	-
chr5	43479992	43480089	Gm12878vsHelas3	0	-
chr3	15626755	15626849	Gm12878vsHelas3	0	-
chr13	99960937	99961063	Gm12878vsHelas3	0	+
chr10	46048560	46048652	Gm12878vsHelas3	0	-
chr1	224548197	224548265	Gm12878vsHelas3	0	+
chr15	49610308	49610389	Gm12878vsHelas3	0	+
chr3	15313108	15313178	Gm12878vsHelas3	0	-
chr20	56861370	56861502	Gm12878vsHelas3	0	-
chr19	10511251	10511369	Gm12878vsHelas3	0	-
chr5	313816	313965	Gm12878vsHelas3	0	+
chr12	29736340	29736507	Gm12878vsHelas3	0	-
chr6	52329693	52329913	Gm12878vsHelas3	0	+
chr16	15127135	15127256	Gm12878vsHelas3	0	+
chrX	64744444	64744494	Gm12878vsHelas3	0	-
chr2	20160315	20160375	Gm12878vsHelas3	0	-
chr2	172803228	172803303	Gm12878vsHelas3	0	+
chr9	108377559	108377688	Gm12878vsHelas3	0	+
chr12	27136426	27136529	Gm12878vsHelas3	0	-
chr3	58376874	58376947	Gm12878vsHelas3	0	+
chr6	112405392	112405449	Gm12878vsHelas3	0	-
chr12	57457854	57457968	Gm12878vsHelas3	0	-
chr1	146639346	146639512	Gm12878vsHelas3	0	-
chr2	61573392	61573482	Gm12878vsHelas3	0	-
chr17	65871672	65871860	Gm12878vsHelas3	0	+
chr5	31521230	31521322	Gm12878vsHelas3	0	-
chr13	52249306	52249379	Gm12878vsHelas3	0	+
chr3	124450353	124450451	Gm12878vsHelas3	0	+
chr14	69908549	69908689	Gm12878vsHelas3	0	+
chr9	126212972	126213028	Gm12878vsHelas3	0	-
chr17	30499956	30500079	Gm12878vsHelas3	0	+
chr11	2929463	2929560	Gm12878vsHelas3	0	+
chr11	72443560	72443642	Gm12878vsHelas3	0	-
chr21	30353441	30353621	Gm12878vsHelas3	0	-
chr21	43254614	43254673	Gm12878vsHelas3	0	-
chr7	139056133	139056209	Gm12878vsHelas3	0	+
chr2	70304433	70304513	Gm12878vsHelas3	0	-
chr1	101542919	101543064	Gm12878vsHelas3	0	+
chr3	142259746	142259876	Gm12878vsHelas3	0	-
chr11	47256308	47256485	Gm12878vsHelas3	0	+
chr8	101232507	101232659	Gm12878vsHelas3	0	+
chrX	3736483	3736541	Gm12878vsHelas3	0	-
chr3	49084502	49084679	Gm12878vsHelas3	0	-
chr11	62123797	62123939	Gm12878vsHelas3	0	+
chr5	37516616	37516692	Gm12878vsHelas3	0	+
chr12	125346926	125347043	Gm12878vsHelas3	0	-
chr16	20855256	20855348	Gm12878vsHelas3	0	+
chr12	121686409	121686537	Gm12878vsHelas3	0	-
chr10	98703870	98704002	Gm12878vsHelas3	0	+
chr3	180693101	180693192	Gm12878vsHelas3	0	+
chr17	73240700	73240798	Gm12878vsHelas3	0	-
chr6	136588167	136588313	Gm12878vsHelas3	0	-
chr1	41618271	41618413	Gm12878vsHelas3	0	-
chr8	28867201	28867338	Gm12878vsHelas3	0	+
chr10	75294358	75294528	Gm12878vsHelas3	0	-
chr15	69733107	69733418	Gm12878vsHelas3	0	+
chr1	154983392	154983491	Gm12878vsHelas3	0	+
chr1	32539378	32539473	Gm12878vsHelas3	0	+
chr3	57857363	57857425	Gm12878vsHelas3	0	+
chr13	21437108	21437262	Gm12878vsHelas3	0	-
chr21	38802571	38802702	Gm12878vsHelas3	0	+
chr17	54989466	54989526	Gm12878vsHelas3	0	-
chrX	13721933	13722021	Gm12878vsHelas3	0	+
chr17	35646320	35646430	Gm12878vsHelas3	0	-
chr7	96765700	96765779	Gm12878vsHelas3	0	+
chr1	16717870	16717919	Gm12878vsHelas3	0	+
chr2	241421600	241421678	Gm12878vsHelas3	0	-
chr9	80877823	80877900	Gm12878vsHelas3	0	+
chr17	61712069	61712161	Gm12878vsHelas3	0	+
chr1	178094462	178094636	Gm12878vsHelas3	0	+
chr1	231079552	231079644	Gm12878vsHelas3	0	-
chr17	71238383	71238490	Gm12878vsHelas3	0	+
chr5	171341347	171341409	Gm12878vsHelas3	0	-
chr5	78913353	78913422	Gm12878vsHelas3	0	+
chr14	64966159	64966281	Gm12878vsHelas3	0	-
chr9	125999109	125999245	Gm12878vsHelas3	0	-
chr11	61588853	61588940	Gm12878vsHelas3	0	+
chr15	43639214	43639294	Gm12878vsHelas3	0	+
chr8	87410571	87410708	Gm12878vsHelas3	0	+
chr17	71208817	71208879	Gm12878vsHelas3	0	-
chr18	9388038	9388138	Gm12878vsHelas3	0	+
chr7	23383337	23383472	Gm12878vsHelas3	0	-
chr2	99804640	99804720	Gm12878vsHelas3	0	+
chr15	86201768	86201821	Gm12878vsHelas3	0	+
chr1	109740601	109740697	Gm12878vsHelas3	0	+
chrX	40525972	40526103	Gm12878vsHelas3	0	-
chr11	71673198	71673335	Gm12878vsHelas3	0	+
chr18	2544652	2544758	Gm12878vsHelas3	0	-
chr21	48083295	48083466	Gm12878vsHelas3	0	+
chr6	170052026	170052104	Gm12878vsHelas3	0	-
chr1	46156646	46156782	Gm12878vsHelas3	0	+
chr14	69670634	69670717	Gm12878vsHelas3	0	+
chr17	3959510	3959639	Gm12878vsHelas3	0	-
chr5	54998567	54998722	Gm12878vsHelas3	0	-
chr1	1463075	1463242	Gm12878vsHelas3	0	+
chr3	101219914	101219963	Gm12878vsHelas3	0	-
chr3	184711771	184711851	Gm12878vsHelas3	0	+
chr3	39167752	39167881	Gm12878vsHelas3	0	+
chr1	70740403	70740501	Gm12878vsHelas3	0	-
chr1	19467282	19467386	Gm12878vsHelas3	0	-
chr11	71760465	71760585	Gm12878vsHelas3	0	-
chr12	132249001	132249231	Gm12878vsHelas3	0	+
chr18	2666156	2666231	Gm12878vsHelas3	0	+
chr1	36773710	36773810	Gm12878vsHelas3	0	+
chr3	5251860	5251933	Gm12878vsHelas3	0	+
chr1	224489393	224489473	Gm12878vsHelas3	0	-
chr19	48726976	48727125	Gm12878vsHelas3	0	-
chr5	27477746	27477908	Gm12878vsHelas3	0	+
chr3	63995373	63995429	Gm12878vsHelas3	0	+
chr3	11886365	11886570	Gm12878vsHelas3	0	-
chr1	19202809	19202961	Gm12878vsHelas3	0	-
chr15	64373301	64373350	Gm12878vsHelas3	0	-
chr13	28771322	28771483	Gm12878vsHelas3	0	+
chr8	98701266	98701331	Gm12878vsHelas3	0	+
chr14	73555078	73555182	Gm12878vsHelas3	0	+
chr1	53351505	53351566	Gm12878vsHelas3	0	+
chr14	95606996	95607096	Gm12878vsHelas3	0	-
chr13	114806476	114806570	Gm12878vsHelas3	0	-
chr11	85734459	85734584	Gm12878vsHelas3	0	-
chr2	27431482	27431554	Gm12878vsHelas3	0	-
chr12	88448117	88448190	Gm12878vsHelas3	0	-
chr5	118807331	118807395	Gm12878vsHelas3	0	+
chr7	35712811	35712888	Gm12878vsHelas3	0	-
chr3	194177823	194177903	Gm12878vsHelas3	0	-
chr15	101830019	101830127	Gm12878vsHelas3	0	-
chr10	116213138	116213242	Gm12878vsHelas3	0	-
chr1	235564818	235564902	Gm12878vsHelas3	0	+
chr14	21704532	21704619	Gm12878vsHelas3	0	-
chr17	17046870	17046983	Gm12878vsHelas3	0	+
chr15	72581209	72581271	Gm12878vsHelas3	0	-
chr17	59926490	59926617	Gm12878vsHelas3	0	-
chr12	121840545	121840610	Gm12878vsHelas3	0	+
chr14	71436576	71436716	Gm12878vsHelas3	0	+
chr11	34918308	34918402	Gm12878vsHelas3	0	-
chr3	37058997	37059090	Gm12878vsHelas3	0	+
chr12	57991741	57991845	Gm12878vsHelas3	0	+
chr7	150738186	150738319	Gm12878vsHelas3	0	+
chr19	330264	330380	Gm12878vsHelas3	0	-
chr7	94147515	94147635	Gm12878vsHelas3	0	+
chr2	209142261	209142432	Gm12878vsHelas3	0	+
chr22	29099493	29099554	Gm12878vsHelas3	0	-
chr15	45699227	45699421	Gm12878vsHelas3	0	+
chr6	91228166	91228281	Gm12878vsHelas3	0	-
chr3	29941196	29941246	Gm12878vsHelas3	0	+
chr12	122975009	122975114	Gm12878vsHelas3	0	-
chr9	114235177	114235280	Gm12878vsHelas3	0	-
chr9	127975649	127975801	Gm12878vsHelas3	0	+
chr19	37185704	37185778	Gm12878vsHelas3	0	+
chr15	85257962	85258097	Gm12878vsHelas3	0	-
chr13	73357561	73357859	Gm12878vsHelas3	0	+
chrX	47847924	47848017	Gm12878vsHelas3	0	-
chr11	111675818	111676039	Gm12878vsHelas3	0	-
chr14	23559191	23559310	Gm12878vsHelas3	0	-
chr2	74166037	74166149	Gm12878vsHelas3	0	+
chr8	90737746	90737869	Gm12878vsHelas3	0	-
chr2	61147709	61147777	Gm12878vsHelas3	0	+
chr1	39806174	39806389	Gm12878vsHelas3	0	+
chr2	128860653	128860719	Gm12878vsHelas3	0	+
chr10	70230246	70230369	Gm12878vsHelas3	0	-
chr11	57263504	57263637	Gm12878vsHelas3	0	-
chr9	100872351	100872516	Gm12878vsHelas3	0	-
chr3	15855747	15855816	Gm12878vsHelas3	0	-
chr8	105544135	105544191	Gm12878vsHelas3	0	-
chr9	135501051	135501132	Gm12878vsHelas3	0	-
chr3	121507131	121507279	Gm12878vsHelas3	0	-
chr7	100452242	100452376	Gm12878vsHelas3	0	+
chr3	113063363	113063559	Gm12878vsHelas3	0	-
chr17	47745389	47745440	Gm12878vsHelas3	0	-
chr20	25187158	25187226	Gm12878vsHelas3	0	+
chr1	35761528	35761589	Gm12878vsHelas3	0	+
chr2	28115250	28115315	Gm12878vsHelas3	0	+
chr12	94805473	94805623	Gm12878vsHelas3	0	-
chr15	76197919	76197998	Gm12878vsHelas3	0	+
chr1	214478530	214478593	Gm12878vsHelas3	0	+
chr19	14812396	14812709	Gm12878vsHelas3	0	+
chr8	130916745	130916831	Gm12878vsHelas3	0	-
chr7	30618622	30618744	Gm12878vsHelas3	0	-
chr9	136308497	136308682	Gm12878vsHelas3	0	+
chr16	2806335	2806607	Gm12878vsHelas3	0	+
chr17	8194651	8194803	Gm12878vsHelas3	0	-
chr6	99365250	99365595	Gm12878vsHelas3	0	-
chr5	87521586	87521683	Gm12878vsHelas3	0	-
chr13	40273638	40273755	Gm12878vsHelas3	0	+
chr5	133303087	133303150	Gm12878vsHelas3	0	-
chr8	33347803	33347857	Gm12878vsHelas3	0	+
chr6	105259186	105259268	Gm12878vsHelas3	0	-
chr5	137493331	137493583	Gm12878vsHepg2	0	-
chr5	179713975	179714067	Gm12878vsHepg2	0	-
chr3	49879259	49879372	Gm12878vsHepg2	0	-
chr10	74097960	74098069	Gm12878vsHepg2	0	-
chr1	32542765	32542919	Gm12878vsHepg2	0	+
chr16	737961	738093	Gm12878vsHepg2	0	-
chr9	100872351	100872516	Gm12878vsHepg2	0	-
chr16	10567780	10567846	Gm12878vsHepg2	0	+
chr8	90737746	90737869	Gm12878vsHepg2	0	-
chr11	34164992	34165075	Gm12878vsHepg2	0	+
chr21	43254614	43254673	Gm12878vsHepg2	0	-
chr1	150469286	150469384	Gm12878vsHepg2	0	+
chr10	97445313	97445393	Gm12878vsHepg2	0	-
chr9	131087422	131087518	Gm12878vsHepg2	0	+
chr22	46739159	46739265	Gm12878vsHepg2	0	+
chr20	25666203	25666298	Gm12878vsHepg2	0	-
chr15	72654717	72654807	Gm12878vsHepg2	0	-
chr5	145847904	145847966	Gm12878vsHepg2	0	+
chr13	52371962	52372044	Gm12878vsHepg2	0	-
chr13	99960937	99961063	Gm12878vsHepg2	0	+
chr3	48745553	48745670	Gm12878vsHepg2	0	-
chr8	144676586	144676688	Gm12878vsHepg2	0	-
chr12	131280540	131280665	Gm12878vsHepg2	0	-
chr10	99946224	99946320	Gm12878vsHepg2	0	+
chr19	889638	889807	Gm12878vsHepg2	0	-
chr13	21361620	21361737	Gm12878vsHepg2	0	-
chr2	241421600	241421678	Gm12878vsHepg2	0	-
chr12	56566721	56566813	Gm12878vsHepg2	0	-
chr7	30618622	30618744	Gm12878vsHepg2	0	-
chr2	128860653	128860719	Gm12878vsHepg2	0	+
chr22	24558034	24558183	Gm12878vsHepg2	0	+
chr3	11886365	11886570	Gm12878vsHepg2	0	-
chr11	3844139	3844223	Gm12878vsHepg2	0	+
chr12	125346926	125347043	Gm12878vsHepg2	0	-
chr3	150155985	150156141	Gm12878vsHepg2	0	+
chr15	59182480	59182660	Gm12878vsHepg2	0	-
chr15	73889363	73889710	Gm12878vsHepg2	0	-
chr4	107085549	107085618	Gm12878vsHepg2	0	-
chr1	41473121	41473217	Gm12878vsHepg2	0	+
chr19	15538921	15539319	Gm12878vsHepg2	0	-
chr16	69269651	69269736	Gm12878vsHepg2	0	+
chr14	95688740	95688936	Gm12878vsHepg2	0	-
chr9	131848418	131848546	Gm12878vsHepg2	0	+
chr17	80136903	80137065	Gm12878vsHepg2	0	-
chr13	53235610	53235705	Gm12878vsHepg2	0	+
chr3	52355664	52355761	Gm12878vsHepg2	0	+
chr21	34632902	34633032	Gm12878vsHepg2	0	+
chrX	41416285	41416353	Gm12878vsHepg2	0	-
chr8	71056877	71057083	Gm12878vsHepg2	0	-
chr6	138763120	138763251	Gm12878vsHepg2	0	-
chr1	166816731	166816829	Gm12878vsHepg2	0	+
chr3	63983297	63983363	Gm12878vsHepg2	0	+
chr7	100452242	100452376	Gm12878vsHepg2	0	+
chr22	18305713	18305826	Gm12878vsHepg2	0	-
chr16	4504812	4504928	Gm12878vsHepg2	0	+
chr3	121387161	121387355	Gm12878vsHepg2	0	-
chr10	82228303	82228443	Gm12878vsHepg2	0	+
chr1	11177061	11177143	Gm12878vsHepg2	0	-
chr2	10797868	10798017	Gm12878vsHepg2	0	-
chrX	20068942	20069064	Gm12878vsHepg2	0	-
chr11	679978	680074	Gm12878vsHepg2	0	-
chr1	154962036	154962183	Gm12878vsHepg2	0	+
chr1	39802854	39803003	Gm12878vsHepg2	0	+
chr11	85734459	85734584	Gm12878vsHepg2	0	-
chr15	72311380	72311436	Gm12878vsHepg2	0	-
chr6	52238346	52238424	Gm12878vsHepg2	0	+
chr8	42328585	42328719	Gm12878vsHepg2	0	-
chr20	25187158	25187226	Gm12878vsHepg2	0	+
chr6	122749048	122749101	Gm12878vsHepg2	0	+
chr2	152295198	152295260	Gm12878vsHepg2	0	+
chr3	121527763	121527856	Gm12878vsHepg2	0	-
chr5	142545592	142545662	Gm12878vsHepg2	0	+
chr3	180693101	180693192	Gm12878vsHepg2	0	+
chr22	42274663	42274762	Gm12878vsHepg2	0	+
chr7	73787262	73787366	Gm12878vsHepg2	0	+
chr3	132339976	132340136	Gm12878vsHepg2	0	-
chr19	42367941	42368055	Gm12878vsHepg2	0	+
chr4	42051394	42051496	Gm12878vsHepg2	0	+
chr8	144463438	144463514	Gm12878vsHepg2	0	+
chr14	35441148	35441419	Gm12878vsHepg2	0	-
chr10	267135	267296	Gm12878vsHepg2	0	+
chr21	38802571	38802702	Gm12878vsHepg2	0	+
chr8	130891635	130891717	Gm12878vsHepg2	0	-
chr5	135488364	135488447	Gm12878vsHepg2	0	+
chr14	59010601	59010685	Gm12878vsHepg2	0	+
chr17	80587407	80587504	Gm12878vsHepg2	0	-
chr15	45699227	45699421	Gm12878vsHepg2	0	+
chr10	71880848	71880967	Gm12878vsHepg2	0	-
chr21	46554630	46554747	Gm12878vsHepg2	0	+
chr18	76973962	76974038	Gm12878vsHepg2	0	+
chr2	27997291	27997397	Gm12878vsHepg2	0	+
chr5	102522021	102522140	Gm12878vsHepg2	0	+
chr10	34739245	34739376	Gm12878vsHepg2	0	-
chr14	67768689	67768835	Gm12878vsHepg2	0	+
chr1	16717870	16717919	Gm12878vsHepg2	0	+
chr11	2929463	2929560	Gm12878vsHepg2	0	+
chr2	166719454	166719575	Gm12878vsHepg2	0	-
chr4	114468800	114468872	Gm12878vsHepg2	0	-
chr12	42778742	42778798	Gm12878vsHepg2	0	+
chr16	68381114	68381197	Gm12878vsHepg2	0	+
chr14	50122389	50122561	Gm12878vsHepg2	0	-
chr3	10135973	10136047	Gm12878vsHepg2	0	+
chr7	156572349	156572426	Gm12878vsHepg2	0	-
chr12	62768171	62768316	Gm12878vsHepg2	0	+
chr1	197621365	197621445	Gm12878vsHepg2	0	-
chr2	160572192	160572277	Gm12878vsHepg2	0	+
chr3	37058997	37059090	Gm12878vsHepg2	0	+
chr18	77690228	77690311	Gm12878vsHepg2	0	-
chr9	33026811	33026988	Gm12878vsHepg2	0	+
chr9	37842086	37842283	Gm12878vsHepg2	0	+
chr19	1367159	1367219	Gm12878vsHepg2	0	+
chr2	47249001	47249118	Gm12878vsHepg2	0	+
chr5	137665242	137665336	Gm12878vsHepg2	0	-
chr8	144889722	144889784	Gm12878vsHepg2	0	-
chr2	190650072	190650197	Gm12878vsHepg2	0	+
chr7	150933494	150933676	Gm12878vsHepg2	0	+
chr17	48432215	48432417	Gm12878vsHepg2	0	+
chr16	74993248	74993490	Gm12878vsHepg2	0	-
chr2	20160315	20160375	Gm12878vsHepg2	0	-
chr14	60735011	60735153	Gm12878vsHepg2	0	+
chr13	111862219	111862349	Gm12878vsHepg2	0	+
chr21	30353441	30353621	Gm12878vsHepg2	0	-
chr1	145683575	145683647	Gm12878vsHepg2	0	+
chr11	61537718	61537997	Gm12878vsHepg2	0	+
chr6	167441355	167441481	Gm12878vsHepg2	0	+
chr10	50957772	50957862	Gm12878vsHepg2	0	-
chr9	130950142	130950213	Gm12878vsHepg2	0	-
chr2	25678274	25678363	Gm12878vsHepg2	0	-
chr12	100560832	100560919	Gm12878vsHepg2	0	-
chr17	73240700	73240798	Gm12878vsHepg2	0	-
chr22	40797597	40797679	Gm12878vsHepg2	0	+
chr11	43819870	43819977	Gm12878vsHepg2	0	+
chr3	17603511	17603634	Gm12878vsHepg2	0	-
chr11	75159537	75159694	Gm12878vsHepg2	0	-
chr10	64979638	64979743	Gm12878vsHepg2	0	-
chr11	8684676	8684795	Gm12878vsHepg2	0	-
chr20	33721908	33721958	Gm12878vsHepg2	0	-
chr19	15479878	15480035	Gm12878vsHepg2	0	-
chr20	52188260	52188392	Gm12878vsHepg2	0	-
chr13	42249351	42249432	Gm12878vsHepg2	0	-
chr1	47154025	47154216	Gm12878vsHepg2	0	-
chr4	8218684	8218894	Gm12878vsHepg2	0	+
chrX	44921892	44921993	Gm12878vsHepg2	0	+
chr12	30815261	30815421	Gm12878vsHepg2	0	-
chr1	28599869	28600019	Gm12878vsHepg2	0	+
chr1	234573021	234573118	Gm12878vsHepg2	0	-
chr14	105183900	105183983	Gm12878vsHepg2	0	+
chr17	27464034	27464102	Gm12878vsHepg2	0	-
chr7	76952964	76953059	Gm12878vsHepg2	0	-
chr20	43213741	43213845	Gm12878vsHepg2	0	+
chrX	129484620	129484705	Gm12878vsHepg2	0	+
chr7	148986639	148986817	Gm12878vsHepg2	0	+
chr5	87517118	87517288	Gm12878vsHepg2	0	-
chr17	3959510	3959639	Gm12878vsHepg2	0	-
chr22	20873165	20873282	Gm12878vsHepg2	0	+
chr4	13574326	13574466	Gm12878vsHepg2	0	-
chr14	95606996	95607096	Gm12878vsHepg2	0	-
chr1	100214453	100214557	Gm12878vsHepg2	0	-
chr9	33354084	33354185	Gm12878vsHepg2	0	+
chr16	58561827	58562009	Gm12878vsHepg2	0	-
chr3	129210984	129211037	Gm12878vsHepg2	0	+
chr2	86687902	86687954	Gm12878vsHepg2	0	+
chr19	41249972	41250101	Gm12878vsHepg2	0	-
chr10	32562850	32562966	Gm12878vsHepg2	0	-
chr12	124941652	124941708	Gm12878vsHepg2	0	-
chr7	130686956	130687079	Gm12878vsHepg2	0	-
chr20	508577	508693	Gm12878vsHepg2	0	-
chr11	119043065	119043134	Gm12878vsHepg2	0	+
chr11	6560449	6560543	Gm12878vsHepg2	0	+
chr7	102948043	102948155	Gm12878vsHepg2	0	+
chr8	17792215	17792367	Gm12878vsHepg2	0	+
chr3	125856656	125856803	Gm12878vsHepg2	0	-
chr17	77075571	77075719	Gm12878vsHepg2	0	+
chrX	153357642	153357765	Gm12878vsHepg2	0	-
chr8	97258535	97258682	Gm12878vsHepg2	0	-
chr3	184640217	184640271	Gm12878vsHepg2	0	+
chr1	82452585	82452713	Gm12878vsHepg2	0	+
chr10	15144217	15144335	Gm12878vsHepg2	0	+
chr18	14080188	14080265	Gm12878vsHepg2	0	-
chr12	39711875	39712003	Gm12878vsHepg2	0	-
chr21	34819325	34819447	Gm12878vsHepg2	0	-
chr3	69117079	69117159	Gm12878vsHepg2	0	-
chr9	139845727	139845848	Gm12878vsHepg2	0	+
chr11	68840095	68840176	Gm12878vsHepg2	0	+
chr4	84191013	84191146	Gm12878vsHepg2	0	-
chr6	53142444	53142541	Gm12878vsHepg2	0	-
chr20	43577371	43577518	Gm12878vsHepg2	0	-
chrX	138869332	138869403	Gm12878vsHepg2	0	-
chr2	173433469	173433545	Gm12878vsHepg2	0	+
chr16	167300	167374	Gm12878vsHepg2	0	-
chr6	167368983	167369115	Gm12878vsHepg2	0	-
chr13	50057600	50057699	Gm12878vsHepg2	0	+
chr2	32108455	32108531	Gm12878vsHepg2	0	-
chr4	76895229	76895286	Gm12878vsHepg2	0	-
chr10	111876017	111876168	Gm12878vsHepg2	0	+
chr1	203018804	203018895	Gm12878vsHepg2	0	+
chr8	27373837	27373915	Gm12878vsHepg2	0	+
chr11	72443560	72443642	Gm12878vsHepg2	0	-
chr10	91386294	91386389	Gm12878vsHepg2	0	-
chr2	187495524	187495585	Gm12878vsHepg2	0	+
chr12	122209394	122209455	Gm12878vsHepg2	0	+
chr6	155063090	155063152	Gm12878vsHepg2	0	+
chr19	330264	330380	Gm12878vsHepg2	0	-
chr19	18882252	18882356	Gm12878vsHepg2	0	+
chr5	79723311	79723364	Gm12878vsHepg2	0	+
chr7	7681135	7681336	Gm12878vsHepg2	0	+
chr17	5307419	5307566	Gm12878vsHepg2	0	-
chr2	197530291	197530407	Gm12878vsHepg2	0	+
chr14	68271934	68272022	Gm12878vsHepg2	0	-
chr1	178094462	178094636	Gm12878vsHepg2	0	+
chr8	144354566	144354644	Gm12878vsHepg2	0	+
chr12	120546396	120546507	Gm12878vsHepg2	0	-
chr12	72041529	72041593	Gm12878vsHepg2	0	-
chr8	129060694	129060855	Gm12878vsHepg2	0	+
chr17	27211243	27211333	Gm12878vsHepg2	0	-
chr1	100588766	100588845	Gm12878vsHepg2	0	-
chr15	73007632	73007743	Gm12878vsHepg2	0	+
chr22	19486624	19486674	Gm12878vsHepg2	0	+
chr5	118866961	118867099	Gm12878vsHepg2	0	+
chr2	143642918	143643105	Gm12878vsHepg2	0	+
chr1	53742364	53742750	Gm12878vsHepg2	0	-
chr14	105912004	105912189	Gm12878vsHepg2	0	+
chr20	57266090	57266283	Gm12878vsHepg2	0	+
chr8	57879669	57879777	Gm12878vsHepg2	0	-
chr3	171404475	171404588	Gm12878vsHepg2	0	-
chr16	11027701	11027861	Gm12878vsHepg2	0	-
chr20	62507169	62507228	Gm12878vsHepg2	0	+
chr13	111274563	111274713	Gm12878vsHepg2	0	+
chr1	41617286	41617356	Gm12878vsHepg2	0	-
chr2	74184252	74184367	Gm12878vsHepg2	0	+
chr7	2584543	2584690	Gm12878vsHepg2	0	-
chr20	32652850	32652966	Gm12878vsHepg2	0	+
chr9	129958753	129958910	Gm12878vsHepg2	0	+
chr2	179306337	179306431	Gm12878vsHepg2	0	-
chr18	77488907	77489069	Gm12878vsHepg2	0	+
chr9	136303366	136303486	Gm12878vsHepg2	0	+
chr7	158545472	158545534	Gm12878vsHepg2	0	-
chr12	94829051	94829103	Gm12878vsHepg2	0	-
chr9	97207246	97207464	Gm12878vsHepg2	0	+
chr11	86037555	86037718	Gm12878vsHepg2	0	+
chr11	47522413	47522484	Gm12878vsHepg2	0	-
chr16	31712984	31713179	Gm12878vsHepg2	0	+
chr2	17922012	17922089	Gm12878vsHepg2	0	-
chr5	78913353	78913422	Gm12878vsHepg2	0	+
chr4	88979135	88979255	Gm12878vsHepg2	0	+
chr17	15990486	15990659	Gm12878vsHepg2	0	-
chr16	20855256	20855348	Gm12878vsHepg2	0	+
chr10	28827189	28827297	Gm12878vsHepg2	0	+
chr1	91979505	91979600	Gm12878vsHepg2	0	+
chr3	105397275	105397415	Gm12878vsHepg2	0	-
chr16	69680420	69680481	Gm12878vsHepg2	0	+
chr1	109236212	109236264	Gm12878vsHepg2	0	+
chr8	95880920	95881041	Gm12878vsHepg2	0	+
chr5	180278988	180279060	Gm12878vsHepg2	0	-
chr1	176105624	176105683	Gm12878vsHepg2	0	-
chr8	74872000	74872053	Gm12878vsHepg2	0	-
chr16	30732510	30732797	Gm12878vsHepg2	0	+
chr22	50723274	50723342	Gm12878vsHepg2	0	-
chr20	47558401	47558524	Gm12878vsHepg2	0	+
chr11	47256308	47256485	Gm12878vsHepg2	0	+
chr3	44492806	44492974	Gm12878vsHepg2	0	-
chr1	155223875	155223985	Gm12878vsHepg2	0	-
chr16	3335059	3335239	Gm12878vsHepg2	0	+
chr13	111546456	111546549	Gm12878vsHepg2	0	-
chr1	19467282	19467386	Gm12878vsHepg2	0	-
chr19	47731415	47731703	Gm12878vsHepg2	0	-
chr21	30398888	30398982	Gm12878vsHepg2	0	+
chr6	170052026	170052104	Gm12878vsHepg2	0	-
chr3	194928154	194928227	Gm12878vsHepg2	0	-
chr17	43216388	43216527	Gm12878vsHepg2	0	+
chr19	42862939	42863106	Gm12878vsHepg2	0	+
chr1	171558508	171558744	Gm12878vsHepg2	0	+
chr17	74087224	74087316	Gm12878vsHepg2	0	-
chr9	7105402	7105500	Gm12878vsHepg2	0	+
chr2	237998505	237998637	Gm12878vsHepg2	0	+
chr19	37710501	37710651	Gm12878vsHepg2	0	+
chr12	28379073	28379132	Gm12878vsHepg2	0	+
chr22	18567878	18568024	Gm12878vsHepg2	0	+
chr9	2827073	2827151	Gm12878vsHepg2	0	-
chr11	57556509	57556627	Gm12878vsHepg2	0	+
chr14	23559191	23559310	Gm12878vsHepg2	0	-
chr1	31528160	31528227	Gm12878vsHepg2	0	-
chr9	134369792	134369873	Gm12878vsHepg2	0	+
chr17	73484840	73484991	Gm12878vsHepg2	0	+
chr6	33166946	33167193	Gm12878vsHepg2	0	-
chrX	64748140	64748249	Gm12878vsHepg2	0	-
chr3	12944273	12944322	Gm12878vsHepg2	0	-
chr2	234756043	234756107	Gm12878vsHepg2	0	-
chrX	77352150	77352265	Gm12878vsHepg2	0	+
chr10	99239998	99240114	Gm12878vsHepg2	0	-
chr17	80963451	80963547	Gm12878vsHepg2	0	-
chr19	42720832	42721197	Gm12878vsHepg2	0	-
chr16	586029	586142	Gm12878vsHepg2	0	+
chr6	43398486	43398604	Gm12878vsHepg2	0	+
chr10	99502851	99502921	Gm12878vsHepg2	0	+
chr6	40999420	40999487	Gm12878vsHepg2	0	-
chr10	127481148	127481313	Helas3vsHepg2	0	-
chr18	74807324	74807506	Helas3vsHepg2	0	-
chr3	48921430	48921557	Helas3vsHepg2	0	-
chr3	49879259	49879372	Helas3vsHepg2	0	-
chr5	137493331	137493583	Helas3vsHepg2	0	-
chr5	179713975	179714067	Helas3vsHepg2	0	-
chr10	74097960	74098069	Helas3vsHepg2	0	-
chr1	32542765	32542919	Helas3vsHepg2	0	+
chr1	29527886	29528030	Helas3vsHepg2	0	-
chr6	31856746	31856847	Helas3vsHepg2	0	-
chr1	150469286	150469384	Helas3vsHepg2	0	+
chr10	97445313	97445393	Helas3vsHepg2	0	-
chr2	9531191	9531325	Helas3vsHepg2	0	+
chr1	32704896	32705026	Helas3vsHepg2	0	-
chr7	100478317	100478390	Helas3vsHepg2	0	+
chr22	46739159	46739265	Helas3vsHepg2	0	+
chr19	53177435	53177506	Helas3vsHepg2	0	-
chr1	16047824	16047883	Helas3vsHepg2	0	+
chr10	33242521	33242737	Helas3vsHepg2	0	-
chr5	145889630	145889723	Helas3vsHepg2	0	+
chr16	29907042	29907181	Helas3vsHepg2	0	-
chr12	131280540	131280665	Helas3vsHepg2	0	-
chr9	35743273	35743323	Helas3vsHepg2	0	-
chr10	99946224	99946320	Helas3vsHepg2	0	+
chr2	238982424	238982488	Helas3vsHepg2	0	+
chr18	34403766	34403834	Helas3vsHepg2	0	-
chr14	71202678	71202746	Helas3vsHepg2	0	-
chr1	6293534	6293703	Helas3vsHepg2	0	-
chr8	145517144	145517262	Helas3vsHepg2	0	+
chr10	5932982	5933079	Helas3vsHepg2	0	+
chr21	45756707	45756803	Helas3vsHepg2	0	-
chr10	14987434	14987564	Helas3vsHepg2	0	-
chr10	127420434	127420494	Helas3vsHepg2	0	+
chr6	30282046	30282259	Helas3vsHepg2	0	-
chr7	6438293	6438349	Helas3vsHepg2	0	+
chr22	31583033	31583256	Helas3vsHepg2	0	+
chr6	42034050	42034197	Helas3vsHepg2	0	+
chr11	129993507	129993674	Helas3vsHepg2	0	+
chr9	36236829	36236981	Helas3vsHepg2	0	-
chr17	78252563	78252709	Helas3vsHepg2	0	+
chr9	131848418	131848546	Helas3vsHepg2	0	+
chr12	132630785	132630910	Helas3vsHepg2	0	+
chr11	20071382	20071447	Helas3vsHepg2	0	+
chr16	1670639	1670692	Helas3vsHepg2	0	+
chr1	166816731	166816829	Helas3vsHepg2	0	+
chr19	32971611	32971662	Helas3vsHepg2	0	+
chr10	104831531	104831596	Helas3vsHepg2	0	+
chr3	121387161	121387355	Helas3vsHepg2	0	-
chr6	36944274	36944374	Helas3vsHepg2	0	-
chr7	99649101	99649233	Helas3vsHepg2	0	+
chr9	139784801	139784994	Helas3vsHepg2	0	+
chr1	11177061	11177143	Helas3vsHepg2	0	-
chr2	10797868	10798017	Helas3vsHepg2	0	-
chr11	679978	680074	Helas3vsHepg2	0	-
chr1	154962036	154962183	Helas3vsHepg2	0	+
chr1	39946592	39946702	Helas3vsHepg2	0	+
chr5	133724668	133724743	Helas3vsHepg2	0	+
chr16	90051854	90051978	Helas3vsHepg2	0	+
chr12	99028074	99028191	Helas3vsHepg2	0	-
chr2	152289591	152289742	Helas3vsHepg2	0	+
chr16	88653950	88654021	Helas3vsHepg2	0	+
chr6	28112109	28112202	Helas3vsHepg2	0	+
chr9	124536539	124536691	Helas3vsHepg2	0	+
chr19	17288606	17288695	Helas3vsHepg2	0	+
chr10	51568294	51568390	Helas3vsHepg2	0	+
chr3	132415575	132415657	Helas3vsHepg2	0	-
chr5	76396061	76396216	Helas3vsHepg2	0	+
chr16	88098873	88098938	Helas3vsHepg2	0	+
chr17	5366849	5367009	Helas3vsHepg2	0	-
chr6	41048550	41048636	Helas3vsHepg2	0	+
chr8	144463438	144463514	Helas3vsHepg2	0	+
chr1	202865982	202866088	Helas3vsHepg2	0	-
chr2	27679378	27679520	Helas3vsHepg2	0	-
chr10	71880848	71880967	Helas3vsHepg2	0	-
chr5	54948357	54948551	Helas3vsHepg2	0	-
chr2	234363003	234363110	Helas3vsHepg2	0	+
chr2	27997291	27997397	Helas3vsHepg2	0	+
chr10	103364897	103364969	Helas3vsHepg2	0	+
chr5	179013332	179013476	Helas3vsHepg2	0	+
chr12	27179353	27179467	Helas3vsHepg2	0	+
chr5	102522021	102522140	Helas3vsHepg2	0	+
chr16	75678181	75678360	Helas3vsHepg2	0	-
chrX	71840575	71840751	Helas3vsHepg2	0	-
chr14	67768689	67768835	Helas3vsHepg2	0	+
chr11	2940136	2940238	Helas3vsHepg2	0	+
chr12	980431	980514	Helas3vsHepg2	0	+
chr16	68381114	68381197	Helas3vsHepg2	0	+
chr2	3322628	3322729	Helas3vsHepg2	0	-
chr1	210014198	210014400	Helas3vsHepg2	0	+
chr1	33477049	33477311	Helas3vsHepg2	0	-
chr3	43341246	43341307	Helas3vsHepg2	0	+
chr1	197621365	197621445	Helas3vsHepg2	0	-
chr12	4776703	4776820	Helas3vsHepg2	0	+
chr2	160572192	160572277	Helas3vsHepg2	0	+
chr9	5805027	5805217	Helas3vsHepg2	0	-
chr12	121149393	121149548	Helas3vsHepg2	0	+
chr16	84738346	84738466	Helas3vsHepg2	0	+
chr17	3480420	3480486	Helas3vsHepg2	0	-
chr9	33026811	33026988	Helas3vsHepg2	0	+
chr19	1367159	1367219	Helas3vsHepg2	0	+
chr2	47249001	47249118	Helas3vsHepg2	0	+
chr8	144889722	144889784	Helas3vsHepg2	0	-
chr2	190650072	190650197	Helas3vsHepg2	0	+
chr7	150933494	150933676	Helas3vsHepg2	0	+
chr17	48432215	48432417	Helas3vsHepg2	0	+
chr17	26909745	26909837	Helas3vsHepg2	0	-
chr1	110164807	110164975	Helas3vsHepg2	0	+
chr6	167441355	167441481	Helas3vsHepg2	0	+
chr13	111862219	111862349	Helas3vsHepg2	0	+
chr17	42114230	42114470	Helas3vsHepg2	0	-
chr9	130950142	130950213	Helas3vsHepg2	0	-
chr1	181021371	181021646	Helas3vsHepg2	0	+
chr20	60839685	60839774	Helas3vsHepg2	0	+
chr22	40797597	40797679	Helas3vsHepg2	0	+
chr12	100560832	100560919	Helas3vsHepg2	0	-
chr3	17603511	17603634	Helas3vsHepg2	0	-
chr7	128632053	128632144	Helas3vsHepg2	0	-
chr20	34797410	34797820	Helas3vsHepg2	0	+
chr7	148988647	148988836	Helas3vsHepg2	0	+
chr2	11598407	11598477	Helas3vsHepg2	0	-
chr4	1893893	1893990	Helas3vsHepg2	0	+
chr19	15479878	15480035	Helas3vsHepg2	0	-
chr9	111681091	111681181	Helas3vsHepg2	0	-
chr20	36647407	36647546	Helas3vsHepg2	0	-
chr1	47154025	47154216	Helas3vsHepg2	0	-
chr11	47310519	47310578	Helas3vsHepg2	0	+
chr12	30815261	30815421	Helas3vsHepg2	0	-
chr1	28599869	28600019	Helas3vsHepg2	0	+
chr19	37063235	37063294	Helas3vsHepg2	0	-
chr17	1617665	1617747	Helas3vsHepg2	0	-
chr17	27452911	27452985	Helas3vsHepg2	0	-
chr5	137521201	137521399	Helas3vsHepg2	0	+
chr14	105183900	105183983	Helas3vsHepg2	0	+
chr2	73500143	73500257	Helas3vsHepg2	0	-
chr11	64810497	64810636	Helas3vsHepg2	0	+
chr7	148986639	148986817	Helas3vsHepg2	0	+
chr5	87517118	87517288	Helas3vsHepg2	0	-
chr8	124447682	124447782	Helas3vsHepg2	0	+
chr19	58151280	58151435	Helas3vsHepg2	0	+
chr11	59423429	59423518	Helas3vsHepg2	0	-
chr3	9510203	9510259	Helas3vsHepg2	0	+
chr19	14275433	14275517	Helas3vsHepg2	0	-
chr7	156751300	156751550	Helas3vsHepg2	0	+
chr1	6078695	6078895	Helas3vsHepg2	0	+
chr5	132163153	132163299	Helas3vsHepg2	0	-
chr8	17412069	17412208	Helas3vsHepg2	0	+
chr16	58561827	58562009	Helas3vsHepg2	0	-
chr15	75728687	75728784	Helas3vsHepg2	0	-
chr20	47782534	47782822	Helas3vsHepg2	0	-
chr3	129210984	129211037	Helas3vsHepg2	0	+
chr2	32323865	32323960	Helas3vsHepg2	0	+
chr2	86687902	86687954	Helas3vsHepg2	0	+
chr9	139339504	139339563	Helas3vsHepg2	0	-
chr10	75521856	75521924	Helas3vsHepg2	0	+
chr12	124941652	124941708	Helas3vsHepg2	0	-
chr17	76624000	76624117	Helas3vsHepg2	0	-
chr10	32562850	32562966	Helas3vsHepg2	0	-
chr1	9797556	9797612	Helas3vsHepg2	0	-
chr11	6565351	6565476	Helas3vsHepg2	0	+
chr1	225974564	225974687	Helas3vsHepg2	0	+
chr20	47897440	47897501	Helas3vsHepg2	0	+
chr8	97258535	97258682	Helas3vsHepg2	0	-
chrX	153357642	153357765	Helas3vsHepg2	0	-
chr11	61292161	61292285	Helas3vsHepg2	0	-
chr16	20922505	20922586	Helas3vsHepg2	0	+
chr7	148533914	148534092	Helas3vsHepg2	0	-
chr5	177637133	177637273	Helas3vsHepg2	0	+
chr10	15144217	15144335	Helas3vsHepg2	0	+
chr7	127965871	127965944	Helas3vsHepg2	0	-
chr7	44687256	44687358	Helas3vsHepg2	0	+
chr19	34290499	34290623	Helas3vsHepg2	0	+
chr16	31104104	31104185	Helas3vsHepg2	0	-
chr11	68838824	68838888	Helas3vsHepg2	0	+
chr9	139845727	139845848	Helas3vsHepg2	0	+
chr20	43577371	43577518	Helas3vsHepg2	0	-
chr16	167300	167374	Helas3vsHepg2	0	-
chr15	28519437	28519593	Helas3vsHepg2	0	-
chr6	36419311	36419409	Helas3vsHepg2	0	+
chr13	42887183	42887266	Helas3vsHepg2	0	+
chr8	48191858	48192024	Helas3vsHepg2	0	+
chr10	111876017	111876168	Helas3vsHepg2	0	+
chr11	72443560	72443642	Helas3vsHepg2	0	-
chr21	38530433	38530505	Helas3vsHepg2	0	+
chr5	68546572	68546658	Helas3vsHepg2	0	+
chr2	187495524	187495585	Helas3vsHepg2	0	+
chr12	132466034	132466141	Helas3vsHepg2	0	+
chr3	53207543	53207624	Helas3vsHepg2	0	+
chr1	29386934	29386996	Helas3vsHepg2	0	+
chr5	79723311	79723364	Helas3vsHepg2	0	+
chr5	96140524	96140643	Helas3vsHepg2	0	-
chr1	47108866	47108973	Helas3vsHepg2	0	-
chr7	7681135	7681336	Helas3vsHepg2	0	+
chr11	68213041	68213154	Helas3vsHepg2	0	+
chr2	204216278	204216401	Helas3vsHepg2	0	+
chr7	30666673	30666806	Helas3vsHepg2	0	+
chr14	68271934	68272022	Helas3vsHepg2	0	-
chr16	11824501	11824630	Helas3vsHepg2	0	-
chr12	72041529	72041593	Helas3vsHepg2	0	-
chrX	118140084	118140198	Helas3vsHepg2	0	+
chr17	27211243	27211333	Helas3vsHepg2	0	-
chr12	112487287	112487415	Helas3vsHepg2	0	-
chr8	129010446	129010605	Helas3vsHepg2	0	+
chr16	455513	455665	Helas3vsHepg2	0	+
chr17	53019650	53019852	Helas3vsHepg2	0	+
chr15	73007632	73007743	Helas3vsHepg2	0	+
chr5	118866961	118867099	Helas3vsHepg2	0	+
chr1	53740372	53740492	Helas3vsHepg2	0	-
chr9	140269064	140269215	Helas3vsHepg2	0	-
chr13	100806748	100806910	Helas3vsHepg2	0	+
chr3	15282960	15283095	Helas3vsHepg2	0	+
chr16	11027701	11027861	Helas3vsHepg2	0	-
chr2	15753348	15753408	Helas3vsHepg2	0	+
chr9	96285562	96285645	Helas3vsHepg2	0	+
chr10	112060305	112060494	Helas3vsHepg2	0	-
chr13	111274563	111274713	Helas3vsHepg2	0	+
chr2	74184252	74184367	Helas3vsHepg2	0	+
chr18	61006033	61006116	Helas3vsHepg2	0	-
chr9	88941286	88941406	Helas3vsHepg2	0	-
chr7	2584543	2584690	Helas3vsHepg2	0	-
chr9	129958753	129958910	Helas3vsHepg2	0	+
chr18	77488907	77489069	Helas3vsHepg2	0	+
chr9	136303366	136303486	Helas3vsHepg2	0	+
chr14	73745989	73746132	Helas3vsHepg2	0	-
chr9	137265853	137265976	Helas3vsHepg2	0	+
chr7	158545472	158545534	Helas3vsHepg2	0	-
chr9	97207246	97207464	Helas3vsHepg2	0	+
chr16	31712984	31713179	Helas3vsHepg2	0	+
chr11	86037555	86037718	Helas3vsHepg2	0	+
chr11	10783494	10783601	Helas3vsHepg2	0	+
chr2	203160397	203160560	Helas3vsHepg2	0	+
chr2	17894652	17894847	Helas3vsHepg2	0	-
chr11	47205871	47206048	Helas3vsHepg2	0	-
chr4	88979135	88979255	Helas3vsHepg2	0	+
chr17	7315476	7315526	Helas3vsHepg2	0	+
chr17	15990486	15990659	Helas3vsHepg2	0	-
chr19	2013546	2013879	Helas3vsHepg2	0	-
chrX	10094154	10094346	Helas3vsHepg2	0	+
chr10	28827189	28827297	Helas3vsHepg2	0	+
chr1	91979505	91979600	Helas3vsHepg2	0	+
chr16	69680420	69680481	Helas3vsHepg2	0	+
chr5	180278988	180279060	Helas3vsHepg2	0	-
chr11	47256308	47256485	Helas3vsHepg2	0	+
chr20	47558401	47558524	Helas3vsHepg2	0	+
chr22	50723274	50723342	Helas3vsHepg2	0	-
chr20	60926044	60926313	Helas3vsHepg2	0	-
chr13	111564001	111564118	Helas3vsHepg2	0	-
chr16	3335059	3335239	Helas3vsHepg2	0	+
chr9	102977207	102977322	Helas3vsHepg2	0	+
chr21	30398888	30398982	Helas3vsHepg2	0	+
chr6	170038635	170038756	Helas3vsHepg2	0	-
chr17	43216388	43216527	Helas3vsHepg2	0	+
chr17	74087224	74087316	Helas3vsHepg2	0	-
chr1	171558508	171558744	Helas3vsHepg2	0	+
chr15	50724535	50724696	Helas3vsHepg2	0	+
chr2	237998505	237998637	Helas3vsHepg2	0	+
chr13	103320108	103320233	Helas3vsHepg2	0	+
chr22	18567878	18568024	Helas3vsHepg2	0	+
chr5	172348530	172348629	Helas3vsHepg2	0	+
chr9	134369792	134369873	Helas3vsHepg2	0	+
chr19	5951404	5951607	Helas3vsHepg2	0	-
chr17	80714041	80714091	Helas3vsHepg2	0	+
chr2	242259618	242259702	Helas3vsHepg2	0	+
chr2	10102584	10102660	Helas3vsHepg2	0	+
chr6	33166946	33167193	Helas3vsHepg2	0	-
chr7	23455748	23455838	Helas3vsHepg2	0	-
chr10	99239998	99240114	Helas3vsHepg2	0	-
chr2	99163049	99163157	Helas3vsHepg2	0	+
chr13	115027362	115027423	Helas3vsHepg2	0	+
chr16	586029	586142	Helas3vsHepg2	0	+
chr20	47704546	47704643	Helas3vsHepg2	0	+
chr10	99514484	99514615	Helas3vsHepg2	0	+
chr16	84536327	84536468	Helas3vsHepg2	0	-
chr17	74739480	74739538	HuvecvsHelas3	0	+
chr11	31482173	31482261	HuvecvsHelas3	0	-
chr12	69759413	69759479	HuvecvsHelas3	0	+
chr18	13042203	13042333	HuvecvsHelas3	0	+
chr6	83889529	83889686	HuvecvsHelas3	0	-
chr22	45534705	45534797	HuvecvsHelas3	0	-
chr11	118309739	118309837	HuvecvsHelas3	0	+
chr5	177028427	177028504	HuvecvsHelas3	0	+
chr2	48555700	48555841	HuvecvsHelas3	0	+
chr5	148897357	148897440	HuvecvsHelas3	0	-
chr9	26886102	26886186	HuvecvsHelas3	0	-
chr14	103420535	103420612	HuvecvsHelas3	0	-
chr8	25329629	25329700	HuvecvsHelas3	0	+
chr11	60672837	60672924	HuvecvsHelas3	0	-
chrX	44921892	44921993	HuvecvsHelas3	0	+
chr22	41680905	41681157	HuvecvsHelas3	0	-
chr14	50141068	50141145	HuvecvsHelas3	0	-
chr18	76973962	76974038	HuvecvsHelas3	0	+
chr17	5307419	5307566	HuvecvsHelas3	0	-
chr16	72589164	72589225	HuvecvsHelas3	0	-
chr13	50649695	50649789	HuvecvsHelas3	0	-
chr5	64848320	64848376	HuvecvsHelas3	0	-
chr7	120604796	120604892	HuvecvsHelas3	0	+
chr15	23058915	23058985	HuvecvsHelas3	0	-
chr14	75528387	75528465	HuvecvsHelas3	0	-
chr5	95255128	95255249	HuvecvsHelas3	0	-
chr9	130861554	130861664	HuvecvsHelas3	0	+
chr17	79940490	79940552	HuvecvsHelas3	0	+
chr9	140605419	140605482	HuvecvsHelas3	0	+
chr3	132338312	132338389	HuvecvsHelas3	0	-
chr2	242498870	242499118	HuvecvsHelas3	0	+
chr2	223489433	223489494	HuvecvsHelas3	0	-
chr12	27087489	27087563	HuvecvsHelas3	0	-
chr15	62238506	62238609	HuvecvsHelas3	0	-
chr2	44117362	44117501	HuvecvsHelas3	0	-
chr9	123215734	123216151	HuvecvsHelas3	0	-
chr8	1828214	1828330	HuvecvsHelas3	0	+
chr11	4105903	4105995	HuvecvsHelas3	0	+
chr4	1374429	1374535	HuvecvsHelas3	0	+
chr5	92880501	92880621	HuvecvsHelas3	0	-
chr1	23370920	23370979	HuvecvsHelas3	0	+
chr8	124798244	124798391	HuvecvsHelas3	0	+
chr7	106921745	106921844	HuvecvsHelas3	0	-
chr3	137813704	137813825	HuvecvsHelas3	0	-
chr12	32862478	32862541	HuvecvsHelas3	0	+
chr3	97562039	97562105	HuvecvsHelas3	0	+
chr6	135768146	135768298	HuvecvsHelas3	0	-
chr3	107508634	107508723	HuvecvsHelas3	0	+
chr7	148544274	148544397	HuvecvsHelas3	0	-
chr1	29492402	29492576	HuvecvsHelas3	0	-
chr20	31394015	31394133	HuvecvsHelas3	0	+
chr4	44682458	44682569	HuvecvsHelas3	0	+
chr13	79927288	79927359	HuvecvsHelas3	0	-
chr12	123710835	123710898	HuvecvsHelas3	0	-
chr15	25657055	25657118	HuvecvsHelas3	0	-
chr13	41836547	41836617	HuvecvsHelas3	0	-
chr12	31652540	31652605	HuvecvsHelas3	0	-
chr11	3844139	3844223	HuvecvsHelas3	0	+
chr14	31398407	31398517	HuvecvsHelas3	0	-
chr5	32276788	32276848	HuvecvsHelas3	0	-
chrX	15711086	15711181	HuvecvsHelas3	0	+
chr5	43168032	43168131	HuvecvsHelas3	0	+
chr9	124128394	124128523	HuvecvsHelas3	0	-
chr11	13347960	13348014	HuvecvsHelas3	0	+
chr4	79492187	79492327	HuvecvsHelas3	0	+
chr1	169770024	169770112	HuvecvsHelas3	0	+
chr18	192842	192900	HuvecvsHelas3	0	+
chr22	50954149	50954203	HuvecvsHelas3	0	+
chr4	107176104	107176204	HuvecvsHelas3	0	-
chr4	142609975	142610188	HuvecvsHelas3	0	+
chr3	196888511	196888609	HuvecvsHelas3	0	-
chr2	74889859	74889952	HuvecvsHelas3	0	+
chr3	111705111	111705222	HuvecvsHelas3	0	+
chr6	137536404	137536514	HuvecvsHelas3	0	-
chr3	52716108	52716249	HuvecvsHelas3	0	-
chr21	34783751	34783881	HuvecvsHelas3	0	+
chr19	16487933	16488065	HuvecvsHelas3	0	-
chr15	63821213	63821365	HuvecvsHelas3	0	+
chr18	14080188	14080265	HuvecvsHelas3	0	-
chr9	132872649	132872705	HuvecvsHelas3	0	+
chr12	70691539	70691659	HuvecvsHelas3	0	+
chr1	167272711	167272811	HuvecvsHelas3	0	+
chr1	36556845	36556941	HuvecvsHelas3	0	+
chr5	172578569	172578697	HuvecvsHelas3	0	+
chr5	64909554	64909682	HuvecvsHelas3	0	-
chr4	52726709	52726829	HuvecvsHelas3	0	+
chr11	68834971	68835073	HuvecvsHelas3	0	+
chr11	76075382	76075476	HuvecvsHelas3	0	-
chr1	146724278	146724390	HuvecvsHelas3	0	+
chr11	95647406	95647476	HuvecvsHelas3	0	-
chr2	152324988	152325065	HuvecvsHelas3	0	+
chr11	57561482	57561553	HuvecvsHelas3	0	+
chr2	47185634	47185691	HuvecvsHelas3	0	+
chr6	116895221	116895334	HuvecvsHelas3	0	+
chr13	42871184	42871318	HuvecvsHelas3	0	+
chr8	9629879	9629933	HuvecvsHelas3	0	+
chr20	32189636	32189711	HuvecvsHelas3	0	+
chr10	7843476	7843532	HuvecvsHelas3	0	+
chr1	46060366	46060445	HuvecvsHelas3	0	+
chr18	19379802	19379935	HuvecvsHelas3	0	+
chr6	106756239	106756366	HuvecvsHelas3	0	-
chr4	13371495	13371589	HuvecvsHelas3	0	-
chr18	54293393	54293497	HuvecvsHelas3	0	-
chr1	36358158	36358278	HuvecvsHelas3	0	+
chr6	110481838	110481935	HuvecvsHelas3	0	-
chr12	62743002	62743088	HuvecvsHelas3	0	+
chr13	95921564	95921676	HuvecvsHelas3	0	-
chr1	29386934	29386996	HuvecvsHelas3	0	+
chr9	5753536	5753646	HuvecvsHelas3	0	+
chr6	111793216	111793343	HuvecvsHelas3	0	-
chr2	164591413	164591582	HuvecvsHelas3	0	-
chr20	62507169	62507228	HuvecvsHelas3	0	+
chr15	85619964	85620018	HuvecvsHelas3	0	+
chr10	99239998	99240114	HuvecvsHelas3	0	-
chr1	226483543	226483647	HuvecvsHelas3	0	-
chr3	9495689	9495785	HuvecvsHelas3	0	+
chr14	36299001	36299113	HuvecvsHelas3	0	+
chr12	42778742	42778798	HuvecvsHelas3	0	+
chr13	96648317	96648389	HuvecvsHelas3	0	-
chr7	92019285	92019430	HuvecvsHelas3	0	+
chr18	59830764	59830889	HuvecvsHelas3	0	-
chr5	59983552	59983665	HuvecvsHelas3	0	-
chr13	115002120	115002174	HuvecvsHelas3	0	+
chr7	94259031	94259153	HuvecvsHelas3	0	-
chr1	207963598	207963690	HuvecvsHelas3	0	+
chr2	86352918	86353003	HuvecvsHelas3	0	+
chr11	959437	959505	HuvecvsHelas3	0	+
chr6	37342396	37342485	HuvecvsHelas3	0	+
chr2	138727735	138727787	HuvecvsHelas3	0	+
chrX	149984752	149984928	HuvecvsHelas3	0	-
chr12	107374399	107374491	HuvecvsHelas3	0	-
chr1	155223650	155223769	HuvecvsHelas3	0	-
chr5	112860678	112860874	HuvecvsHelas3	0	+
chr2	64140959	64141059	HuvecvsHelas3	0	-
chr16	81015411	81015482	HuvecvsHelas3	0	-
chr5	6631986	6632090	HuvecvsHelas3	0	-
chr8	74651991	74652103	HuvecvsHelas3	0	-
chr1	172554158	172554226	HuvecvsHelas3	0	+
chr12	123474334	123474495	HuvecvsHelas3	0	-
chr9	131087422	131087518	HuvecvsHelas3	0	+
chr6	110062647	110062747	HuvecvsHelas3	0	+
chr5	80542709	80542791	HuvecvsHelas3	0	-
chr11	82595865	82595927	HuvecvsHelas3	0	-
chr3	37315027	37315092	HuvecvsHelas3	0	+
chr7	116774178	116774246	HuvecvsHelas3	0	+
chr1	38014422	38014588	HuvecvsHelas3	0	-
chr14	64983318	64983469	HuvecvsHelas3	0	+
chr10	96341083	96341279	HuvecvsHelas3	0	+
chr4	17964593	17964672	HuvecvsHelas3	0	-
chr3	160061439	160061603	HuvecvsHelas3	0	-
chrX	74514398	74514455	HuvecvsHelas3	0	+
chr19	42367941	42368055	HuvecvsHelas3	0	+
chr7	155095535	155095605	HuvecvsHelas3	0	+
chr1	229743521	229743582	HuvecvsHelas3	0	-
chr4	147214081	147214132	HuvecvsHelas3	0	-
chr19	12802156	12802268	HuvecvsHelas3	0	-
chr22	46688100	46688225	HuvecvsHelas3	0	+
chr6	13588563	13588696	HuvecvsHelas3	0	+
chr1	173814367	173814429	HuvecvsHelas3	0	+
chr15	50776472	50776558	HuvecvsHelas3	0	+
chr5	38949458	38949529	HuvecvsHelas3	0	-
chr10	18903389	18903542	HuvecvsHelas3	0	-
chr8	68018140	68018210	HuvecvsHelas3	0	+
chr4	40146252	40146420	HuvecvsHelas3	0	+
chr6	44189323	44189422	HuvecvsHelas3	0	+
chr7	149260611	149260694	HuvecvsHelas3	0	-
chr1	202304117	202304186	HuvecvsHelas3	0	-
chr11	47522413	47522484	HuvecvsHelas3	0	-
chrX	30745583	30745669	HuvecvsHelas3	0	+
chr14	70809375	70809446	HuvecvsHelas3	0	-
chr2	201248590	201248740	HuvecvsHelas3	0	+
chr11	33178254	33178349	HuvecvsHelas3	0	-
chr10	114918426	114918476	HuvecvsHelas3	0	+
chr12	26109160	26109280	HuvecvsHelas3	0	-
chr17	3524531	3524706	HuvecvsHelas3	0	-
chr12	110383065	110383154	HuvecvsHelas3	0	-
chr2	58453863	58453919	HuvecvsHelas3	0	-
chr9	130190831	130190939	HuvecvsHelas3	0	+
chr10	100189548	100189646	HuvecvsHelas3	0	-
chr2	55530205	55530288	HuvecvsHelas3	0	-
chr3	193321289	193321346	HuvecvsHelas3	0	+
chr7	102948043	102948155	HuvecvsHelas3	0	+
chr17	505035	505136	HuvecvsHelas3	0	-
chr3	132418197	132418294	HuvecvsHelas3	0	-
chr17	80385906	80386003	HuvecvsHelas3	0	+
chr14	75134168	75134297	HuvecvsHelas3	0	-
chr8	129060694	129060855	HuvecvsHelas3	0	+
chr16	24762047	24762134	HuvecvsHelas3	0	+
chr6	30863181	30863291	HuvecvsHelas3	0	+
chr13	25077783	25077915	HuvecvsHelas3	0	-
chr2	71343903	71344024	HuvecvsHelas3	0	-
chr22	18309220	18309282	HuvecvsHelas3	0	-
chr12	102589090	102589225	HuvecvsHelas3	0	+
chr17	17761083	17761169	HuvecvsHelas3	0	-
chr11	64671062	64671132	HuvecvsHelas3	0	-
chr13	101287933	101288033	HuvecvsHelas3	0	-
chr10	122640338	122640413	HuvecvsHelas3	0	+
chr12	28412297	28412375	HuvecvsHelas3	0	+
chr2	38581209	38581319	HuvecvsHelas3	0	-
chr1	114963002	114963073	HuvecvsHelas3	0	-
chr2	75907319	75907440	HuvecvsHelas3	0	-
chr10	5766393	5766496	HuvecvsHelas3	0	+
chr3	195609316	195609398	HuvecvsHelas3	0	-
chr1	6012760	6012896	HuvecvsHelas3	0	-
chr2	25061716	25061781	HuvecvsHelas3	0	-
chr20	17572577	17572708	HuvecvsHelas3	0	+
chr14	23496954	23497038	HuvecvsHelas3	0	-
chr8	30023232	30023417	HuvecvsHelas3	0	+
chr8	79624225	79624341	HuvecvsHelas3	0	+
chr4	54280782	54280889	HuvecvsHelas3	0	+
chr13	49775269	49775365	HuvecvsHelas3	0	+
chr17	39913667	39913788	HuvecvsHelas3	0	-
chr4	83900036	83900159	HuvecvsHelas3	0	-
chr3	15674098	15674373	HuvecvsHelas3	0	+
chr13	111350265	111350314	HuvecvsHelas3	0	-
chr21	38462533	38462586	HuvecvsHelas3	0	+
chr19	36123838	36123903	HuvecvsHelas3	0	+
chr2	228207461	228207535	HuvecvsHelas3	0	+
chr3	14170355	14170585	HuvecvsHelas3	0	+
chr5	132109615	132109904	HuvecvsHelas3	0	-
chr2	39982435	39982549	HuvecvsHelas3	0	-
chr2	237995375	237995439	HuvecvsHelas3	0	+
chr7	156961742	156961816	HuvecvsHelas3	0	+
chr4	79843295	79843575	HuvecvsHelas3	0	-
chr14	60735011	60735153	HuvecvsHelas3	0	+
chr14	36157665	36157746	HuvecvsHelas3	0	-
chr1	59137542	59137630	HuvecvsHelas3	0	-
chr17	58206317	58206451	HuvecvsHelas3	0	-
chr2	11916212	11916319	HuvecvsHelas3	0	+
chr15	44896303	44896395	HuvecvsHelas3	0	-
chr11	77848288	77848691	HuvecvsHelas3	0	-
chr9	127828269	127828337	HuvecvsHelas3	0	-
chr14	53518562	53518645	HuvecvsHelas3	0	-
chr12	122694244	122694405	HuvecvsHelas3	0	-
chr1	21327692	21327805	HuvecvsHelas3	0	-
chr18	13687742	13687881	HuvecvsHelas3	0	-
chr1	41188880	41188946	HuvecvsHelas3	0	+
chr8	144458695	144458823	HuvecvsHelas3	0	+
chr15	65826687	65826772	HuvecvsHelas3	0	+
chr8	54723724	54723777	HuvecvsHelas3	0	-
chr1	12017147	12017250	HuvecvsHelas3	0	+
chr7	116335804	116335853	HuvecvsHelas3	0	+
chr11	819574	819905	HuvecvsHelas3	0	+
chr3	197417945	197418019	HuvecvsHelas3	0	-
chr10	126776760	126776888	HuvecvsHelas3	0	-
chr5	43479992	43480089	HuvecvsHelas3	0	-
chr13	113238353	113238475	HuvecvsHelas3	0	-
chr1	9797556	9797612	HuvecvsHelas3	0	-
chr12	539830	539902	HuvecvsHelas3	0	+
chr18	34361762	34361885	HuvecvsHelas3	0	-
chr1	224548197	224548265	HuvecvsHelas3	0	+
chr15	49610308	49610389	HuvecvsHelas3	0	+
chr12	117160872	117161028	HuvecvsHelas3	0	-
chr1	165604964	165605059	HuvecvsHelas3	0	+
chr9	135144790	135144876	HuvecvsHelas3	0	-
chr19	10511251	10511369	HuvecvsHelas3	0	-
chr5	313816	313965	HuvecvsHelas3	0	+
chr2	175957271	175957344	HuvecvsHelas3	0	-
chr2	20160315	20160375	HuvecvsHelas3	0	-
chr2	172803228	172803303	HuvecvsHelas3	0	+
chr12	27136426	27136529	HuvecvsHelas3	0	-
chr17	4762508	4762623	HuvecvsHelas3	0	+
chr17	62512841	62512946	HuvecvsHelas3	0	+
chr1	111662237	111662303	HuvecvsHelas3	0	-
chr3	58376874	58376947	HuvecvsHelas3	0	+
chr5	76385171	76385228	HuvecvsHelas3	0	+
chr6	112405392	112405449	HuvecvsHelas3	0	-
chr1	146639346	146639512	HuvecvsHelas3	0	-
chr17	65871672	65871860	HuvecvsHelas3	0	+
chr5	31521230	31521322	HuvecvsHelas3	0	-
chr9	115201023	115201092	HuvecvsHelas3	0	+
chr9	126212972	126213028	HuvecvsHelas3	0	-
chr19	49230042	49230145	HuvecvsHelas3	0	-
chr7	139056133	139056209	HuvecvsHelas3	0	+
chr5	132342451	132342612	HuvecvsHelas3	0	-
chrX	3736483	3736541	HuvecvsHelas3	0	-
chr5	110837660	110837786	HuvecvsHelas3	0	-
chr3	49084502	49084679	HuvecvsHelas3	0	-
chr12	88433925	88434042	HuvecvsHelas3	0	+
chr9	36390464	36390613	HuvecvsHelas3	0	-
chrX	31190465	31190530	HuvecvsHelas3	0	-
chr2	204276008	204276094	HuvecvsHelas3	0	+
chr6	136588167	136588313	HuvecvsHelas3	0	-
chr20	57009658	57009761	HuvecvsHelas3	0	+
chr8	28867201	28867338	HuvecvsHelas3	0	+
chr20	17660644	17660720	HuvecvsHelas3	0	-
chr1	16047824	16047883	HuvecvsHelas3	0	+
chr1	32539378	32539473	HuvecvsHelas3	0	+
chr7	129736761	129736847	HuvecvsHelas3	0	+
chr17	73610062	73610114	HuvecvsHelas3	0	+
chr15	99785594	99785715	HuvecvsHelas3	0	-
chr13	21437108	21437262	HuvecvsHelas3	0	-
chr21	34123228	34123343	HuvecvsHelas3	0	-
chr6	53152660	53152740	HuvecvsHelas3	0	-
chr3	119170056	119170164	HuvecvsHelas3	0	-
chr21	38802571	38802702	HuvecvsHelas3	0	+
chr20	34062619	34062677	HuvecvsHelas3	0	+
chr12	53419011	53419129	HuvecvsHelas3	0	+
chr11	76258072	76258144	HuvecvsHelas3	0	+
chr1	225147855	225148004	HuvecvsHelas3	0	+
chrX	102025280	102025348	HuvecvsHelas3	0	+
chr1	16717870	16717919	HuvecvsHelas3	0	+
chr9	80877823	80877900	HuvecvsHelas3	0	+
chr2	198388348	198388410	HuvecvsHelas3	0	+
chr3	142066076	142066184	HuvecvsHelas3	0	-
chr1	231079552	231079644	HuvecvsHelas3	0	-
chr17	71238383	71238490	HuvecvsHelas3	0	+
chr15	52127191	52127255	HuvecvsHelas3	0	+
chr5	171341347	171341409	HuvecvsHelas3	0	-
chr5	78913353	78913422	HuvecvsHelas3	0	+
chr12	100713002	100713064	HuvecvsHelas3	0	+
chr2	191875093	191875175	HuvecvsHelas3	0	-
chr9	125016553	125016646	HuvecvsHelas3	0	-
chr8	87410571	87410708	HuvecvsHelas3	0	+
chr17	71208817	71208879	HuvecvsHelas3	0	-
chr6	335114	335163	HuvecvsHelas3	0	+
chr6	167426996	167427055	HuvecvsHelas3	0	+
chr19	45511716	45511979	HuvecvsHelas3	0	+
chr12	48519108	48519345	HuvecvsHelas3	0	+
chr3	15473594	15473730	HuvecvsHelas3	0	+
chr6	41048550	41048636	HuvecvsHelas3	0	+
chr4	153791905	153792000	HuvecvsHelas3	0	+
chr11	74715350	74715450	HuvecvsHelas3	0	+
chr7	75510683	75510804	HuvecvsHelas3	0	+
chr21	48083295	48083466	HuvecvsHelas3	0	+
chr4	120212320	120212416	HuvecvsHelas3	0	+
chr1	168007609	168007726	HuvecvsHelas3	0	+
chr1	118429199	118429275	HuvecvsHelas3	0	-
chr6	170052026	170052104	HuvecvsHelas3	0	-
chr14	69670634	69670717	HuvecvsHelas3	0	+
chr17	3959510	3959639	HuvecvsHelas3	0	-
chr6	17507872	17507957	HuvecvsHelas3	0	+
chr1	1463075	1463242	HuvecvsHelas3	0	+
chr3	184711771	184711851	HuvecvsHelas3	0	+
chr3	20219763	20219839	HuvecvsHelas3	0	-
chr11	71760465	71760585	HuvecvsHelas3	0	-
chr12	132249001	132249231	HuvecvsHelas3	0	+
chr18	2666156	2666231	HuvecvsHelas3	0	+
chr3	5251860	5251933	HuvecvsHelas3	0	+
chr11	113691014	113691080	HuvecvsHelas3	0	-
chr3	169687075	169687171	HuvecvsHelas3	0	+
chr19	48726976	48727125	HuvecvsHelas3	0	-
chrX	123155217	123155281	HuvecvsHelas3	0	+
chr18	77690228	77690311	HuvecvsHelas3	0	-
chr7	87844110	87844251	HuvecvsHelas3	0	-
chr6	86328536	86328657	HuvecvsHelas3	0	-
chr9	128240359	128240461	HuvecvsHelas3	0	-
chr8	98701266	98701331	HuvecvsHelas3	0	+
chr14	95606996	95607096	HuvecvsHelas3	0	-
chr11	85737334	85737409	HuvecvsHelas3	0	-
chr13	52593049	52593279	HuvecvsHelas3	0	+
chr18	9204474	9204542	HuvecvsHelas3	0	+
chr12	88448117	88448190	HuvecvsHelas3	0	-
chr5	118807331	118807395	HuvecvsHelas3	0	+
chr8	11155409	11155460	HuvecvsHelas3	0	+
chr2	8889501	8889551	HuvecvsHelas3	0	-
chr14	21704532	21704619	HuvecvsHelas3	0	-
chr17	17046870	17046983	HuvecvsHelas3	0	+
chr7	128394316	128394509	HuvecvsHelas3	0	+
chr17	59926490	59926617	HuvecvsHelas3	0	-
chr20	40179944	40179999	HuvecvsHelas3	0	-
chr12	121840545	121840610	HuvecvsHelas3	0	+
chr14	56118005	56118093	HuvecvsHelas3	0	+
chr3	176878659	176878776	HuvecvsHelas3	0	-
chr11	34918308	34918402	HuvecvsHelas3	0	-
chr2	74610870	74610933	HuvecvsHelas3	0	-
chr4	47864863	47864932	HuvecvsHelas3	0	-
chr7	94147515	94147635	HuvecvsHelas3	0	+
chr3	122423374	122423595	HuvecvsHelas3	0	+
chr1	212912876	212912943	HuvecvsHelas3	0	-
chr18	56598878	56598987	HuvecvsHelas3	0	+
chr6	91228166	91228281	HuvecvsHelas3	0	-
chr10	75599297	75599359	HuvecvsHelas3	0	-
chr6	17669206	17669259	HuvecvsHelas3	0	-
chr11	89949632	89949721	HuvecvsHelas3	0	-
chr12	122975009	122975114	HuvecvsHelas3	0	-
chr16	69748867	69748980	HuvecvsHelas3	0	-
chr9	114235177	114235280	HuvecvsHelas3	0	-
chr17	67313846	67313964	HuvecvsHelas3	0	-
chr15	85257962	85258097	HuvecvsHelas3	0	-
chr14	23559191	23559310	HuvecvsHelas3	0	-
chr2	74166037	74166149	HuvecvsHelas3	0	+
chr11	18596894	18596959	HuvecvsHelas3	0	-
chr7	143579016	143579192	HuvecvsHelas3	0	-
chr2	128860653	128860719	HuvecvsHelas3	0	+
chr1	145597514	145597574	HuvecvsHelas3	0	-
chr2	127815049	127815177	HuvecvsHelas3	0	-
chr6	134289993	134290095	HuvecvsHelas3	0	+
chr1	249208638	249208758	HuvecvsHelas3	0	+
chr9	128097451	128097531	HuvecvsHelas3	0	+
chr6	137166753	137166830	HuvecvsHelas3	0	+
chr8	105544135	105544191	HuvecvsHelas3	0	-
chr9	135501051	135501132	HuvecvsHelas3	0	-
chr19	12720684	12720788	HuvecvsHelas3	0	-
chr3	121507131	121507279	HuvecvsHelas3	0	-
chr3	113120431	113120586	HuvecvsHelas3	0	-
chr17	47745389	47745440	HuvecvsHelas3	0	-
chr20	25187158	25187226	HuvecvsHelas3	0	+
chr15	76197919	76197998	HuvecvsHelas3	0	+
chr8	130916745	130916831	HuvecvsHelas3	0	-
chr7	30618622	30618744	HuvecvsHelas3	0	-
chr16	2806335	2806607	HuvecvsHelas3	0	+
chr9	116956684	116956737	HuvecvsHelas3	0	+
chr18	77736718	77736787	HuvecvsHelas3	0	-
chr6	99382638	99382755	HuvecvsHelas3	0	-
chr11	33369712	33369774	HuvecvsHelas3	0	+
chr11	9198319	9198449	HuvecvsHelas3	0	-
chr5	87517491	87517577	HuvecvsHelas3	0	-
chr5	133303087	133303150	HuvecvsHelas3	0	-
chr8	33347803	33347857	HuvecvsHelas3	0	+
chr6	105259186	105259268	HuvecvsHelas3	0	-
chr2	197511065	197511228	HuvecvsHelas3	0	+
chr2	24050668	24050730	HuvecvsHelas3	0	-
chr3	49879259	49879372	HuvecvsHepg2	0	-
chr3	66413284	66413353	HuvecvsHepg2	0	+
chr11	34164992	34165075	HuvecvsHepg2	0	+
chr6	31856746	31856847	HuvecvsHepg2	0	-
chr15	57694859	57694912	HuvecvsHepg2	0	+
chr2	44117362	44117501	HuvecvsHepg2	0	-
chr2	9458653	9458727	HuvecvsHepg2	0	+
chr22	46739159	46739265	HuvecvsHepg2	0	+
chr9	131087422	131087518	HuvecvsHepg2	0	+
chr1	32704896	32705026	HuvecvsHepg2	0	-
chr8	43002091	43002206	HuvecvsHepg2	0	+
chr20	20618007	20618145	HuvecvsHepg2	0	-
chr1	16047824	16047883	HuvecvsHepg2	0	+
chr5	145847904	145847966	HuvecvsHepg2	0	+
chr17	62512841	62512946	HuvecvsHepg2	0	+
chr10	99946224	99946320	HuvecvsHepg2	0	+
chr19	56106986	56107100	HuvecvsHepg2	0	-
chr12	110383065	110383154	HuvecvsHepg2	0	-
chr19	889638	889807	HuvecvsHepg2	0	-
chr7	30618622	30618744	HuvecvsHepg2	0	-
chr7	116774178	116774246	HuvecvsHepg2	0	+
chr3	126499183	126499273	HuvecvsHepg2	0	+
chr21	45756707	45756803	HuvecvsHepg2	0	-
chr4	52935987	52936082	HuvecvsHepg2	0	+
chr9	132872649	132872705	HuvecvsHepg2	0	+
chr11	819574	819905	HuvecvsHepg2	0	+
chr4	107085549	107085618	HuvecvsHepg2	0	-
chr17	4762508	4762623	HuvecvsHepg2	0	+
chr16	69269651	69269736	HuvecvsHepg2	0	+
chr19	15538921	15539319	HuvecvsHepg2	0	-
chr5	125918543	125918666	HuvecvsHepg2	0	-
chr12	111803368	111803455	HuvecvsHepg2	0	-
chr3	52357824	52357896	HuvecvsHepg2	0	+
chr5	176886604	176886741	HuvecvsHepg2	0	-
chr11	20071382	20071447	HuvecvsHepg2	0	+
chr18	77736718	77736787	HuvecvsHepg2	0	-
chr1	166816731	166816829	HuvecvsHepg2	0	+
chr16	4504812	4504928	HuvecvsHepg2	0	+
chr22	18309220	18309282	HuvecvsHepg2	0	-
chr20	45357992	45358127	HuvecvsHepg2	0	+
chr3	5251860	5251933	HuvecvsHepg2	0	+
chr2	39535084	39535146	HuvecvsHepg2	0	-
chr3	11712736	11712868	HuvecvsHepg2	0	-
chr2	10797868	10798017	HuvecvsHepg2	0	-
chr1	39802854	39803003	HuvecvsHepg2	0	+
chr12	99028074	99028191	HuvecvsHepg2	0	-
chr20	25187158	25187226	HuvecvsHepg2	0	+
chr9	13186269	13186385	HuvecvsHepg2	0	-
chr13	79927288	79927359	HuvecvsHepg2	0	-
chr6	122749048	122749101	HuvecvsHepg2	0	+
chr20	40179944	40179999	HuvecvsHepg2	0	-
chr2	152324988	152325065	HuvecvsHepg2	0	+
chr6	56466241	56466474	HuvecvsHepg2	0	-
chr3	180693101	180693192	HuvecvsHepg2	0	+
chr19	42367941	42368055	HuvecvsHepg2	0	+
chr3	132415575	132415657	HuvecvsHepg2	0	-
chr16	88098873	88098938	HuvecvsHepg2	0	+
chr10	128859932	128860040	HuvecvsHepg2	0	+
chr8	144463438	144463514	HuvecvsHepg2	0	+
chr6	41048550	41048636	HuvecvsHepg2	0	+
chr4	83766354	83766446	HuvecvsHepg2	0	-
chr16	2201131	2201316	HuvecvsHepg2	0	+
chr10	134463922	134464009	HuvecvsHepg2	0	+
chr21	38802571	38802702	HuvecvsHepg2	0	+
chr8	30407017	30407102	HuvecvsHepg2	0	+
chr8	130891635	130891717	HuvecvsHepg2	0	-
chr18	76973962	76974038	HuvecvsHepg2	0	+
chr5	102522021	102522140	HuvecvsHepg2	0	+
chr10	27044584	27044670	HuvecvsHepg2	0	-
chr1	16717870	16717919	HuvecvsHepg2	0	+
chr14	67768689	67768835	HuvecvsHepg2	0	+
chr2	166719454	166719575	HuvecvsHepg2	0	-
chr12	42778742	42778798	HuvecvsHepg2	0	+
chr16	68381114	68381197	HuvecvsHepg2	0	+
chr13	113238353	113238475	HuvecvsHepg2	0	-
chr3	107508634	107508723	HuvecvsHepg2	0	+
chr9	116956684	116956737	HuvecvsHepg2	0	+
chr1	197621365	197621445	HuvecvsHepg2	0	-
chr3	37058997	37059090	HuvecvsHepg2	0	+
chr18	77690228	77690311	HuvecvsHepg2	0	-
chr5	141018522	141018588	HuvecvsHepg2	0	+
chr3	185410965	185411016	HuvecvsHepg2	0	-
chr20	57009658	57009761	HuvecvsHepg2	0	+
chr1	29492402	29492576	HuvecvsHepg2	0	-
chr19	1367159	1367219	HuvecvsHepg2	0	+
chr2	47185634	47185691	HuvecvsHepg2	0	+
chr5	80542709	80542791	HuvecvsHepg2	0	-
chr22	50954149	50954203	HuvecvsHepg2	0	+
chr3	197417945	197418019	HuvecvsHepg2	0	-
chr7	32662973	32663051	HuvecvsHepg2	0	-
chr2	20160315	20160375	HuvecvsHepg2	0	-
chr17	42114230	42114470	HuvecvsHepg2	0	-
chr10	116233638	116233715	HuvecvsHepg2	0	-
chr9	130950142	130950213	HuvecvsHepg2	0	-
chr1	23370920	23370979	HuvecvsHepg2	0	+
chr4	144378833	144378922	HuvecvsHepg2	0	+
chr17	73956296	73956456	HuvecvsHepg2	0	-
chr3	17603511	17603634	HuvecvsHepg2	0	-
chr11	43819870	43819977	HuvecvsHepg2	0	+
chr10	64979638	64979743	HuvecvsHepg2	0	-
chr12	53419011	53419129	HuvecvsHepg2	0	+
chr9	99084280	99084362	HuvecvsHepg2	0	-
chr20	34797410	34797820	HuvecvsHepg2	0	+
chr20	33721908	33721958	HuvecvsHepg2	0	-
chr9	131890243	131890347	HuvecvsHepg2	0	+
chr4	8216899	8216969	HuvecvsHepg2	0	+
chr11	47310519	47310578	HuvecvsHepg2	0	+
chr9	77693242	77693498	HuvecvsHepg2	0	-
chr17	65871672	65871860	HuvecvsHepg2	0	+
chr19	430684	430747	HuvecvsHepg2	0	-
chr7	101842082	101842147	HuvecvsHepg2	0	+
chr2	55530205	55530288	HuvecvsHepg2	0	-
chr5	43508679	43508768	HuvecvsHepg2	0	-
chr18	9204474	9204542	HuvecvsHepg2	0	+
chr5	87517491	87517577	HuvecvsHepg2	0	-
chr19	49675266	49675365	HuvecvsHepg2	0	+
chr14	95606996	95607096	HuvecvsHepg2	0	-
chr3	9495689	9495785	HuvecvsHepg2	0	+
chr2	24050668	24050730	HuvecvsHepg2	0	-
chr3	176878659	176878776	HuvecvsHepg2	0	-
chr6	112405392	112405449	HuvecvsHepg2	0	-
chr5	132163153	132163299	HuvecvsHepg2	0	-
chr14	31113086	31113224	HuvecvsHepg2	0	+
chr8	68018140	68018210	HuvecvsHepg2	0	+
chr8	17412069	17412208	HuvecvsHepg2	0	+
chr2	61300593	61300686	HuvecvsHepg2	0	+
chr2	244627	244738	HuvecvsHepg2	0	-
chr20	47782534	47782822	HuvecvsHepg2	0	-
chr3	129210984	129211037	HuvecvsHepg2	0	+
chr9	139340097	139340171	HuvecvsHepg2	0	-
chr10	75521856	75521924	HuvecvsHepg2	0	+
chr12	124941652	124941708	HuvecvsHepg2	0	-
chr11	46534277	46534363	HuvecvsHepg2	0	-
chr2	191777919	191778090	HuvecvsHepg2	0	+
chr7	102948043	102948155	HuvecvsHepg2	0	+
chr1	9797556	9797612	HuvecvsHepg2	0	-
chr10	75599297	75599359	HuvecvsHepg2	0	-
chr2	97294309	97294385	HuvecvsHepg2	0	-
chr18	14080188	14080265	HuvecvsHepg2	0	-
chr19	34290499	34290623	HuvecvsHepg2	0	+
chr9	128240359	128240461	HuvecvsHepg2	0	-
chr7	127965871	127965944	HuvecvsHepg2	0	-
chr7	44687256	44687358	HuvecvsHepg2	0	+
chr3	69117079	69117159	HuvecvsHepg2	0	-
chr21	34828311	34828404	HuvecvsHepg2	0	-
chr11	68834971	68835073	HuvecvsHepg2	0	+
chr4	139106275	139106398	HuvecvsHepg2	0	-
chr9	36390464	36390613	HuvecvsHepg2	0	-
chr7	91955242	91955322	HuvecvsHepg2	0	+
chr6	36419311	36419409	HuvecvsHepg2	0	+
chr16	167300	167374	HuvecvsHepg2	0	-
chr20	43577371	43577518	HuvecvsHepg2	0	-
chr19	11342861	11342965	HuvecvsHepg2	0	-
chr8	48191858	48192024	HuvecvsHepg2	0	+
chr2	32108455	32108531	HuvecvsHepg2	0	-
chr16	24762047	24762134	HuvecvsHepg2	0	+
chr4	54280782	54280889	HuvecvsHepg2	0	+
chr7	16655369	16655529	HuvecvsHepg2	0	-
chr2	187495524	187495585	HuvecvsHepg2	0	+
chr12	122209394	122209455	HuvecvsHepg2	0	+
chr3	53207543	53207624	HuvecvsHepg2	0	+
chr1	29386934	29386996	HuvecvsHepg2	0	+
chr17	5307419	5307566	HuvecvsHepg2	0	-
chr16	11794308	11794420	HuvecvsHepg2	0	-
chr12	72041529	72041593	HuvecvsHepg2	0	-
chr16	541134	541268	HuvecvsHepg2	0	+
chr17	27211243	27211333	HuvecvsHepg2	0	-
chr8	129060694	129060855	HuvecvsHepg2	0	+
chr12	112487287	112487415	HuvecvsHepg2	0	-
chr13	49775269	49775365	HuvecvsHepg2	0	+
chr15	35226772	35226836	HuvecvsHepg2	0	-
chr5	118866961	118867099	HuvecvsHepg2	0	+
chr14	105912004	105912189	HuvecvsHepg2	0	+
chr16	27710855	27710920	HuvecvsHepg2	0	+
chr13	100806748	100806910	HuvecvsHepg2	0	+
chr3	171404475	171404588	HuvecvsHepg2	0	-
chr18	13687742	13687881	HuvecvsHepg2	0	-
chr17	73610062	73610114	HuvecvsHepg2	0	+
chr17	61712069	61712161	HuvecvsHepg2	0	+
chr10	29820931	29821101	HuvecvsHepg2	0	-
chr2	15753348	15753408	HuvecvsHepg2	0	+
chr9	96285562	96285645	HuvecvsHepg2	0	+
chr13	111274563	111274713	HuvecvsHepg2	0	+
chr20	62507169	62507228	HuvecvsHepg2	0	+
chr18	61006033	61006116	HuvecvsHepg2	0	-
chr12	124489425	124489482	HuvecvsHepg2	0	+
chr2	228207461	228207535	HuvecvsHepg2	0	+
chr3	65372818	65372901	HuvecvsHepg2	0	-
chr14	21704532	21704619	HuvecvsHepg2	0	-
chr14	75528387	75528465	HuvecvsHepg2	0	-
chr3	98492764	98492827	HuvecvsHepg2	0	+
chr11	47522413	47522484	HuvecvsHepg2	0	-
chr17	7315476	7315526	HuvecvsHepg2	0	+
chr12	117160872	117161028	HuvecvsHepg2	0	-
chr1	109236212	109236264	HuvecvsHepg2	0	+
chr3	105412338	105412432	HuvecvsHepg2	0	-
chr16	69680420	69680481	HuvecvsHepg2	0	+
chr8	74872000	74872053	HuvecvsHepg2	0	-
chr6	157495981	157496139	HuvecvsHepg2	0	+
chr20	47558401	47558524	HuvecvsHepg2	0	+
chr11	47256308	47256485	HuvecvsHepg2	0	+
chr6	131197814	131197915	HuvecvsHepg2	0	-
chr10	86259631	86259715	HuvecvsHepg2	0	+
chr13	111546456	111546549	HuvecvsHepg2	0	-
chr13	41836547	41836617	HuvecvsHepg2	0	-
chr9	102977683	102977770	HuvecvsHepg2	0	+
chr6	170052026	170052104	HuvecvsHepg2	0	-
chr17	74087224	74087316	HuvecvsHepg2	0	-
chr15	50776472	50776558	HuvecvsHepg2	0	+
chr2	237998505	237998637	HuvecvsHepg2	0	+
chr22	18567878	18568024	HuvecvsHepg2	0	+
chr19	37710501	37710651	HuvecvsHepg2	0	+
chr2	175957271	175957344	HuvecvsHepg2	0	-
chr19	16487933	16488065	HuvecvsHepg2	0	-
chr1	202923369	202923435	HuvecvsHepg2	0	-
chr1	207963598	207963690	HuvecvsHepg2	0	+
chr22	41680905	41681157	HuvecvsHepg2	0	-
chr3	15299616	15299690	HuvecvsHepg2	0	+
chr3	119170056	119170164	HuvecvsHepg2	0	-
chr3	12944273	12944322	HuvecvsHepg2	0	-
chr10	134155717	134155775	HuvecvsHepg2	0	+
chr2	99163049	99163157	HuvecvsHepg2	0	+
chr10	99239998	99240114	HuvecvsHepg2	0	-
chr13	115027362	115027423	HuvecvsHepg2	0	+
chr16	586029	586142	HuvecvsHepg2	0	+
chr12	123474334	123474495	HuvecvsHepg2	0	-
chr2	191875093	191875175	HuvecvsHepg2	0	-
chr17	37832867	37833008	HuvecvsHepg2	0	-
chr14	36157665	36157746	HuvecvsHepg2	0	-
chr12	117521774	117521895	K562vsGm12878	0	-
chr10	127481148	127481313	K562vsGm12878	0	-
chr8	87507058	87507195	K562vsGm12878	0	-
chr10	25140317	25140393	K562vsGm12878	0	-
chr11	9198319	9198449	K562vsGm12878	0	-
chr10	112711366	112711550	K562vsGm12878	0	+
chr4	939787	939914	K562vsGm12878	0	+
chr6	31856746	31856847	K562vsGm12878	0	-
chr10	123659381	123659509	K562vsGm12878	0	-
chr1	38014422	38014588	K562vsGm12878	0	-
chr2	44117362	44117501	K562vsGm12878	0	-
chr7	100478317	100478390	K562vsGm12878	0	+
chrX	102080921	102081097	K562vsGm12878	0	+
chr15	64407788	64407905	K562vsGm12878	0	+
chr8	2562746	2562817	K562vsGm12878	0	-
chr7	74133198	74133260	K562vsGm12878	0	+
chr1	16047824	16047883	K562vsGm12878	0	+
chr5	145889630	145889723	K562vsGm12878	0	+
chr9	97686268	97686457	K562vsGm12878	0	+
chr8	96056705	96056823	K562vsGm12878	0	+
chr15	91525852	91525975	K562vsGm12878	0	-
chr2	238982424	238982488	K562vsGm12878	0	+
chr4	129012502	129012667	K562vsGm12878	0	+
chr12	110383065	110383154	K562vsGm12878	0	-
chr7	116774178	116774246	K562vsGm12878	0	+
chr4	57211293	57211456	K562vsGm12878	0	-
chr3	11886365	11886570	K562vsGm12878	0	-
chr1	182824712	182824848	K562vsGm12878	0	+
chr15	89788426	89788542	K562vsGm12878	0	+
chr19	2133396	2133483	K562vsGm12878	0	-
chr10	14987434	14987564	K562vsGm12878	0	-
chr20	30368742	30368849	K562vsGm12878	0	+
chr11	66412105	66412214	K562vsGm12878	0	+
chr21	45756707	45756803	K562vsGm12878	0	-
chr15	55529514	55529640	K562vsGm12878	0	-
chr14	53518562	53518645	K562vsGm12878	0	-
chr7	6438293	6438349	K562vsGm12878	0	+
chr12	93818046	93818166	K562vsGm12878	0	-
chr6	30282046	30282259	K562vsGm12878	0	-
chr2	46818942	46819064	K562vsGm12878	0	-
chr2	58285487	58285623	K562vsGm12878	0	+
chr1	33286148	33286200	K562vsGm12878	0	+
chr5	41928620	41928793	K562vsGm12878	0	+
chr2	25061716	25061781	K562vsGm12878	0	-
chr20	42087793	42088060	K562vsGm12878	0	+
chr8	120773848	120774012	K562vsGm12878	0	-
chr12	132630785	132630910	K562vsGm12878	0	+
chr12	106706071	106706212	K562vsGm12878	0	+
chr11	31495271	31495333	K562vsGm12878	0	-
chr18	77736718	77736787	K562vsGm12878	0	-
chr18	39639759	39639858	K562vsGm12878	0	+
chr22	18310410	18310547	K562vsGm12878	0	-
chr1	21327692	21327805	K562vsGm12878	0	-
chr13	115064315	115064475	K562vsGm12878	0	+
chr6	18244739	18244834	K562vsGm12878	0	-
chr19	14527081	14527217	K562vsGm12878	0	-
chr3	9785908	9786192	K562vsGm12878	0	+
chr16	66758565	66758651	K562vsGm12878	0	-
chr7	95864114	95864229	K562vsGm12878	0	-
chr18	23664016	23664139	K562vsGm12878	0	-
chr3	196888511	196888609	K562vsGm12878	0	-
chr1	39844133	39844195	K562vsGm12878	0	+
chr5	133724668	133724743	K562vsGm12878	0	+
chr7	38767941	38768034	K562vsGm12878	0	-
chr15	42852980	42853068	K562vsGm12878	0	+
chr5	132358533	132358598	K562vsGm12878	0	-
chr13	79927288	79927359	K562vsGm12878	0	-
chr17	11898875	11898996	K562vsGm12878	0	-
chr9	33262103	33262244	K562vsGm12878	0	-
chr1	156306870	156307031	K562vsGm12878	0	-
chr3	180693101	180693192	K562vsGm12878	0	+
chr3	132415575	132415657	K562vsGm12878	0	-
chr3	130734026	130734100	K562vsGm12878	0	-
chr1	236688724	236688845	K562vsGm12878	0	+
chr6	155634272	155634378	K562vsGm12878	0	-
chr20	1351666	1351791	K562vsGm12878	0	-
chr3	160109334	160109431	K562vsGm12878	0	-
chr10	27044584	27044670	K562vsGm12878	0	-
chr16	75678181	75678360	K562vsGm12878	0	-
chr1	41189361	41189464	K562vsGm12878	0	+
chr12	123710835	123710898	K562vsGm12878	0	-
chr4	120464908	120465000	K562vsGm12878	0	+
chr14	50141068	50141145	K562vsGm12878	0	-
chr6	30863181	30863291	K562vsGm12878	0	+
chr3	10073983	10074107	K562vsGm12878	0	+
chr2	113312101	113312155	K562vsGm12878	0	+
chr9	5805027	5805217	K562vsGm12878	0	-
chr12	121149393	121149548	K562vsGm12878	0	+
chr12	4776703	4776820	K562vsGm12878	0	+
chr5	141018522	141018588	K562vsGm12878	0	+
chr22	41172194	41172312	K562vsGm12878	0	-
chr16	89753997	89754223	K562vsGm12878	0	+
chr3	197417945	197418019	K562vsGm12878	0	-
chr11	57561482	57561553	K562vsGm12878	0	+
chr5	138463633	138463741	K562vsGm12878	0	-
chr10	12222394	12222488	K562vsGm12878	0	-
chr10	5777267	5777509	K562vsGm12878	0	+
chr5	126150862	126150939	K562vsGm12878	0	+
chr13	111919174	111919234	K562vsGm12878	0	+
chr6	167426996	167427055	K562vsGm12878	0	+
chr14	50300141	50300214	K562vsGm12878	0	-
chr20	30724680	30724800	K562vsGm12878	0	+
chr1	181021371	181021646	K562vsGm12878	0	+
chr22	45562190	45562311	K562vsGm12878	0	+
chr4	144378833	144378922	K562vsGm12878	0	+
chr9	135144790	135144876	K562vsGm12878	0	-
chr7	43695632	43695752	K562vsGm12878	0	-
chr16	67909641	67909740	K562vsGm12878	0	+
chr4	153791905	153792000	K562vsGm12878	0	+
chr1	46060366	46060445	K562vsGm12878	0	+
chr19	15479878	15480035	K562vsGm12878	0	-
chr14	23074693	23074772	K562vsGm12878	0	+
chr2	148811960	148812018	K562vsGm12878	0	+
chr19	40554825	40554963	K562vsGm12878	0	-
chr17	65871672	65871860	K562vsGm12878	0	+
chr7	101843351	101843452	K562vsGm12878	0	+
chr12	1045973	1046048	K562vsGm12878	0	-
chr2	73500143	73500257	K562vsGm12878	0	-
chr12	27950180	27950282	K562vsGm12878	0	+
chr1	224589706	224589811	K562vsGm12878	0	-
chr1	36691013	36691064	K562vsGm12878	0	+
chr1	155280127	155280244	K562vsGm12878	0	+
chr8	124447682	124447782	K562vsGm12878	0	+
chrX	109507717	109507827	K562vsGm12878	0	-
chr19	58151280	58151435	K562vsGm12878	0	+
chr6	159209346	159209511	K562vsGm12878	0	-
chr12	110004816	110004972	K562vsGm12878	0	-
chr11	62500590	62500671	K562vsGm12878	0	+
chr20	43531677	43531762	K562vsGm12878	0	+
chr7	91621472	91621525	K562vsGm12878	0	+
chrX	53441930	53442118	K562vsGm12878	0	-
chr8	67987041	67987158	K562vsGm12878	0	+
chr1	27657476	27657628	K562vsGm12878	0	+
chr3	49398361	49398499	K562vsGm12878	0	-
chr9	139339504	139339563	K562vsGm12878	0	-
chr22	38691393	38691453	K562vsGm12878	0	-
chr1	225974564	225974687	K562vsGm12878	0	+
chr11	118872323	118872535	K562vsGm12878	0	+
chr2	84685577	84685688	K562vsGm12878	0	-
chr3	184600137	184600221	K562vsGm12878	0	+
chr7	148516070	148516151	K562vsGm12878	0	-
chr5	177637133	177637273	K562vsGm12878	0	+
chr1	28556642	28556763	K562vsGm12878	0	-
chr8	80940930	80941031	K562vsGm12878	0	-
chr4	52714371	52714533	K562vsGm12878	0	+
chr21	34841838	34841990	K562vsGm12878	0	-
chr6	127607195	127607322	K562vsGm12878	0	+
chr4	110370573	110370665	K562vsGm12878	0	+
chr7	91977261	91977330	K562vsGm12878	0	+
chr4	1720713	1720955	K562vsGm12878	0	-
chr15	28505923	28506116	K562vsGm12878	0	-
chr12	22612426	22612476	K562vsGm12878	0	-
chr19	11342861	11342965	K562vsGm12878	0	-
chr16	24789665	24789789	K562vsGm12878	0	+
chr3	122176573	122176695	K562vsGm12878	0	-
chr10	99024583	99024663	K562vsGm12878	0	-
chr12	64176321	64176484	K562vsGm12878	0	+
chr19	52703527	52703651	K562vsGm12878	0	+
chr22	46688100	46688225	K562vsGm12878	0	+
chr17	5424201	5424332	K562vsGm12878	0	-
chr10	120081817	120081923	K562vsGm12878	0	-
chr3	125033781	125033897	K562vsGm12878	0	-
chr1	45795561	45795740	K562vsGm12878	0	-
chr22	43272894	43273016	K562vsGm12878	0	-
chr1	47129505	47129595	K562vsGm12878	0	-
chr1	231699211	231699375	K562vsGm12878	0	+
chr13	52992127	52992191	K562vsGm12878	0	-
chr8	8861584	8861806	K562vsGm12878	0	+
chr7	30666673	30666806	K562vsGm12878	0	+
chr8	129060694	129060855	K562vsGm12878	0	+
chr8	27303311	27303436	K562vsGm12878	0	+
chr10	69747800	69747901	K562vsGm12878	0	-
chr3	25773810	25773974	K562vsGm12878	0	-
chr19	10777168	10777325	K562vsGm12878	0	+
chr5	108103794	108103939	K562vsGm12878	0	+
chr2	159444737	159444797	K562vsGm12878	0	+
chr15	43691310	43691372	K562vsGm12878	0	+
chr10	105159404	105159587	K562vsGm12878	0	+
chr8	109255522	109255692	K562vsGm12878	0	-
chr2	102480283	102480513	K562vsGm12878	0	+
chr9	88941286	88941406	K562vsGm12878	0	-
chr13	101308635	101308722	K562vsGm12878	0	-
chr4	119737899	119738005	K562vsGm12878	0	-
chr12	120109300	120109473	K562vsGm12878	0	+
chr2	201852088	201852255	K562vsGm12878	0	-
chr11	86037555	86037718	K562vsGm12878	0	+
chr11	752264	752473	K562vsGm12878	0	+
chr1	169819595	169819707	K562vsGm12878	0	+
chr11	45938525	45938692	K562vsGm12878	0	-
chr7	107392990	107393062	K562vsGm12878	0	+
chr1	169824937	169825098	K562vsGm12878	0	-
chr14	23496954	23497038	K562vsGm12878	0	-
chr1	246350045	246350244	K562vsGm12878	0	-
chr8	74876722	74876860	K562vsGm12878	0	-
chr6	157495981	157496139	K562vsGm12878	0	+
chr19	35752828	35752884	K562vsGm12878	0	+
chr6	52130033	52130183	K562vsGm12878	0	-
chr22	30223466	30223589	K562vsGm12878	0	-
chr2	198388348	198388410	K562vsGm12878	0	+
chr15	79606883	79606997	K562vsGm12878	0	+
chr3	9692012	9692213	K562vsGm12878	0	+
chr13	111564001	111564118	K562vsGm12878	0	-
chr9	102977683	102977770	K562vsGm12878	0	+
chr13	41831809	41831932	K562vsGm12878	0	-
chr21	30398888	30398982	K562vsGm12878	0	+
chr18	54293393	54293497	K562vsGm12878	0	-
chr3	50012756	50012825	K562vsGm12878	0	+
chr3	158542967	158543090	K562vsGm12878	0	+
chr13	103320108	103320233	K562vsGm12878	0	+
chr14	77276432	77276597	K562vsGm12878	0	-
chr2	175957271	175957344	K562vsGm12878	0	-
chr1	207963598	207963690	K562vsGm12878	0	+
chr2	242259618	242259702	K562vsGm12878	0	+
chr9	35835285	35835438	K562vsGm12878	0	+
chr16	21970660	21970876	K562vsGm12878	0	+
chr16	46919379	46919489	K562vsGm12878	0	+
chr5	110091696	110091821	K562vsGm12878	0	+
chr13	115002120	115002174	K562vsGm12878	0	+
chr17	42973194	42973357	K562vsGm12878	0	-
chr11	59576206	59576345	K562vsGm12878	0	-
chr12	123476302	123476445	K562vsGm12878	0	-
chrX	77157241	77157364	K562vsGm12878	0	+
chr14	36157665	36157746	K562vsGm12878	0	-
chr3	148769832	148769931	K562vsGm12878	0	-
chr5	131935754	131935830	K562vsGm12878	0	+
chr11	68289962	68290157	K562vsGm12878	0	+
chr5	137865244	137865367	K562vsGm12878	0	-
chr19	14812396	14812709	K562vsHelas3	0	+
chr3	37315027	37315092	K562vsHelas3	0	+
chr8	87507058	87507195	K562vsHelas3	0	-
chr15	55666353	55666448	K562vsHelas3	0	-
chr3	66354877	66354961	K562vsHelas3	0	+
chr4	166242464	166242527	K562vsHelas3	0	+
chr2	232975907	232975965	K562vsHelas3	0	+
chr12	132249001	132249231	K562vsHelas3	0	+
chr11	9198319	9198449	K562vsHelas3	0	-
chr1	32561261	32561363	K562vsHelas3	0	+
chr4	939787	939914	K562vsHelas3	0	+
chr9	100872351	100872516	K562vsHelas3	0	-
chr10	123659381	123659509	K562vsHelas3	0	-
chr2	44117362	44117501	K562vsHelas3	0	-
chr1	38014422	38014588	K562vsHelas3	0	-
chr8	124204043	124204210	K562vsHelas3	0	+
chrX	102080921	102081097	K562vsHelas3	0	+
chr2	230725122	230725247	K562vsHelas3	0	-
chr1	16047824	16047883	K562vsHelas3	0	+
chr7	74133198	74133260	K562vsHelas3	0	+
chr15	62221700	62221947	K562vsHelas3	0	-
chr2	238982424	238982488	K562vsHelas3	0	+
chr3	49084502	49084679	K562vsHelas3	0	-
chrX	30745583	30745669	K562vsHelas3	0	+
chr10	126776760	126776888	K562vsHelas3	0	-
chr7	96765700	96765779	K562vsHelas3	0	+
chr7	106897177	106897239	K562vsHelas3	0	-
chr7	30618847	30618930	K562vsHelas3	0	-
chr1	182824712	182824848	K562vsHelas3	0	+
chr2	128860653	128860719	K562vsHelas3	0	+
chr11	33178254	33178349	K562vsHelas3	0	-
chrX	100654732	100654788	K562vsHelas3	0	-
chr1	12017147	12017250	K562vsHelas3	0	+
chr3	11886365	11886570	K562vsHelas3	0	-
chr14	78294197	78294314	K562vsHelas3	0	+
chr15	69733107	69733418	K562vsHelas3	0	+
chr11	3844139	3844223	K562vsHelas3	0	+
chr6	76332467	76332574	K562vsHelas3	0	+
chr21	45756707	45756803	K562vsHelas3	0	-
chr15	55529514	55529640	K562vsHelas3	0	-
chrX	106394086	106394197	K562vsHelas3	0	-
chr12	57457854	57457968	K562vsHelas3	0	-
chr14	53518562	53518645	K562vsHelas3	0	-
chr15	72513509	72513625	K562vsHelas3	0	-
chr1	167272711	167272811	K562vsHelas3	0	+
chr12	93818046	93818166	K562vsHelas3	0	-
chr2	71337893	71337988	K562vsHelas3	0	-
chr10	100189548	100189646	K562vsHelas3	0	-
chr10	98703870	98704002	K562vsHelas3	0	+
chr2	46818942	46819064	K562vsHelas3	0	-
chr1	163292657	163292885	K562vsHelas3	0	+
chr4	107176104	107176204	K562vsHelas3	0	-
chr3	16313652	16313828	K562vsHelas3	0	+
chr9	128097451	128097531	K562vsHelas3	0	+
chr14	50070270	50070336	K562vsHelas3	0	+
chr2	25061716	25061781	K562vsHelas3	0	-
chr14	61517230	61517354	K562vsHelas3	0	+
chr5	38949458	38949529	K562vsHelas3	0	-
chr20	42087793	42088060	K562vsHelas3	0	+
chr7	75510683	75510804	K562vsHelas3	0	+
chr1	108878599	108878749	K562vsHelas3	0	+
chr12	132630785	132630910	K562vsHelas3	0	+
chr8	33347803	33347857	K562vsHelas3	0	+
chr11	31495271	31495333	K562vsHelas3	0	-
chr2	188394091	188394212	K562vsHelas3	0	-
chr18	2544652	2544758	K562vsHelas3	0	-
chr18	39639759	39639858	K562vsHelas3	0	+
chr8	59549793	59549948	K562vsHelas3	0	-
chr1	156013789	156014014	K562vsHelas3	0	-
chr22	18305713	18305826	K562vsHelas3	0	-
chr6	136595101	136595327	K562vsHelas3	0	-
chr1	21327692	21327805	K562vsHelas3	0	-
chr2	39535084	39535146	K562vsHelas3	0	-
chr1	101542919	101543064	K562vsHelas3	0	+
chr12	70691539	70691659	K562vsHelas3	0	+
chr10	74803645	74803715	K562vsHelas3	0	-
chr3	124450353	124450451	K562vsHelas3	0	+
chr3	196888511	196888609	K562vsHelas3	0	-
chr17	42423457	42423596	K562vsHelas3	0	+
chr7	38767941	38768034	K562vsHelas3	0	-
chr13	95921564	95921676	K562vsHelas3	0	-
chr11	85734459	85734584	K562vsHelas3	0	-
chr14	90447807	90447904	K562vsHelas3	0	+
chr3	58376874	58376947	K562vsHelas3	0	+
chr7	128394316	128394509	K562vsHelas3	0	+
chr6	116895221	116895334	K562vsHelas3	0	+
chr14	23521179	23521292	K562vsHelas3	0	-
chr11	9413745	9413867	K562vsHelas3	0	+
chr10	104899163	104899236	K562vsHelas3	0	-
chr6	83889529	83889686	K562vsHelas3	0	-
chr13	79927288	79927359	K562vsHelas3	0	-
chr2	152324988	152325065	K562vsHelas3	0	+
chr3	121507131	121507279	K562vsHelas3	0	-
chr6	91228166	91228281	K562vsHelas3	0	-
chr3	101219914	101219963	K562vsHelas3	0	-
chr15	25657055	25657118	K562vsHelas3	0	-
chr3	180693101	180693192	K562vsHelas3	0	+
chr22	42274663	42274762	K562vsHelas3	0	+
chr15	43639214	43639294	K562vsHelas3	0	+
chr13	40273638	40273755	K562vsHelas3	0	+
chr9	127975649	127975801	K562vsHelas3	0	+
chr16	84172828	84172911	K562vsHelas3	0	-
chr8	144458695	144458823	K562vsHelas3	0	+
chr8	110326026	110326117	K562vsHelas3	0	-
chr18	2674014	2674144	K562vsHelas3	0	+
chr20	1351666	1351791	K562vsHelas3	0	-
chr3	160061439	160061603	K562vsHelas3	0	-
chr21	38802571	38802702	K562vsHelas3	0	+
chr9	34290172	34290387	K562vsHelas3	0	-
chr14	59010601	59010685	K562vsHelas3	0	+
chr7	38218692	38218747	K562vsHelas3	0	+
chr5	176974169	176974229	K562vsHelas3	0	-
chr18	76973962	76974038	K562vsHelas3	0	+
chr5	179035286	179035466	K562vsHelas3	0	+
chr5	54923719	54923808	K562vsHelas3	0	-
chr8	66693079	66693182	K562vsHelas3	0	-
chr21	34955794	34955972	K562vsHelas3	0	-
chr1	41188880	41188946	K562vsHelas3	0	+
chr12	123710835	123710898	K562vsHelas3	0	-
chr17	8348272	8348358	K562vsHelas3	0	+
chr4	1374429	1374535	K562vsHelas3	0	+
chr7	139056133	139056209	K562vsHelas3	0	+
chr2	11916212	11916319	K562vsHelas3	0	+
chr1	95702904	95703016	K562vsHelas3	0	+
chr1	1463075	1463242	K562vsHelas3	0	+
chr7	86594220	86594340	K562vsHelas3	0	-
chr2	113312101	113312155	K562vsHelas3	0	+
chr6	17652065	17652157	K562vsHelas3	0	-
chr12	62768171	62768316	K562vsHelas3	0	+
chr6	335114	335163	K562vsHelas3	0	+
chr12	102589090	102589225	K562vsHelas3	0	+
chr19	12720684	12720788	K562vsHelas3	0	-
chr17	3524531	3524706	K562vsHelas3	0	-
chrX	55753740	55753823	K562vsHelas3	0	+
chr2	86352918	86353003	K562vsHelas3	0	+
chr3	128992907	128992979	K562vsHelas3	0	+
[truncated: 198 more rows]
