# Supplementary material for: Promoter-like epigenetic signatures in exons displaying cell type-specific splicing
Source: Genome Biol. 2015 Oct 23;16:236. doi: 10.1186/s13059-015-0797-8 (PMC4619081; doi:10.1186/s13059-015-0797-8)
Supplement: Supplementary file 4 — List of ‘promoter-like’, provided in bed format. (BED 2 kb) [file 13059_2015_797_MOESM4_ESM.bed]

chr10	13150138	13150289	0	0	+
chr10	74804739	74804809	0	0	-
chr1	109236212	109236264	0	0	+
chr1	163292657	163292885	0	0	+
chr11	819574	819905	0	0	+
chr12	110383065	110383154	0	0	-
chr12	120109300	120109473	0	0	+
chr12	125346926	125347043	0	0	-
chr1	246116533	246116657	0	0	-
chr1	246350045	246350244	0	0	-
chr1	27884816	27885041	0	0	-
chr1	29493241	29493424	0	0	-
chr1	32539378	32539473	0	0	+
chr13	50649695	50649789	0	0	-
chr1	36691013	36691064	0	0	+
chr1	39844133	39844195	0	0	+
chr13	99960937	99961063	0	0	+
chr14	95606996	95607096	0	0	-
chr15	55529514	55529640	0	0	-
chr15	89788426	89788542	0	0	+
chr16	20922505	20922586	0	0	+
chr16	23606750	23606959	0	0	-
chr16	2965409	2965477	0	0	+
chr16	69602398	69602451	0	0	+
chr16	84172828	84172911	0	0	-
chr16	87985787	87985879	0	0	+
chr16	89753997	89754223	0	0	+
chr17	40155377	40155575	0	0	-
chr17	4762508	4762623	0	0	+
chr17	61852468	61852538	0	0	+
chr19	12404047	12404190	0	0	-
chr20	17660644	17660720	0	0	-
chr20	42087793	42088060	0	0	+
chr20	47898289	47898355	0	0	+
chr20	60926044	60926313	0	0	-
chr2	10548688	10548860	0	0	+
chr21	30398888	30398982	0	0	+
chr2	164591413	164591582	0	0	-
chr2	177134944	177135147	0	0	+
chr2	178196870	178196979	0	0	-
chr2	216975190	216975274	0	0	+
chr2	237995375	237995439	0	0	+
chr2	241545804	241546029	0	0	+
chr2	73462678	73462773	0	0	+
chr2	85806132	85806290	0	0	+
chr3	121527763	121527856	0	0	-
chr3	124450353	124450451	0	0	+
chr3	127310733	127310793	0	0	-
chr4	44682458	44682569	0	0	+
chr4	76440643	76440742	0	0	+
chr5	159507658	159507777	0	0	-
chr5	32276788	32276848	0	0	-
chr6	137536404	137536514	0	0	-
chr6	167368983	167369115	0	0	-
chr6	3002284	3002520	0	0	+
chr6	30657053	30657229	0	0	-
chr6	31856746	31856847	0	0	-
chr6	44189323	44189422	0	0	+
chr6	56607069	56607203	0	0	-
chr7	102716224	102716328	0	0	+
chr7	143579016	143579192	0	0	-
chr7	38218692	38218747	0	0	+
chr7	44789414	44789579	0	0	+
chr8	129060694	129060855	0	0	+
chr8	142170731	142170886	0	0	+
chr8	19315041	19315327	0	0	-
chr8	8861584	8861806	0	0	+
chr9	125016553	125016646	0	0	-
chr9	134379576	134379727	0	0	+
chrX	71840575	71840751	0	0	-
